# Supplementary material for: Examining Prevalence and Diversity of Tick-Borne Pathogens in Questing Ixodes pacificus Ticks in California
Source: Appl Environ Microbiol. 2021 Jun 11;87(13):e00319-21. doi: 10.1128/AEM.00319-21 (PMC8316035; doi:10.1128/AEM.00319-21)
Supplement: Supplemental file 1 — Data Set S1. Download AEM.00294-21-s0001.xlsx, XLSX file, 0.3 MB [file aem.00319-21-s0001.xlsx]

## Sheet: All IPAC
Tick collection data including information on site, collections date, pathogen infection status and geographic coordinates
Tube Code	Site	County	State	Collection date	Species	Stage	Sex	Pathogen	Sequenced	B. burgdorferi sensu lato	B. miyamotoi group	Anaplasma	Babesia	Habitat	Lat	Long	Notes
AM2.20	Andrew Molera SP	Monterey	California	2016-01-01	Ixodes pacificus	Adult	Male	Anaplasma		0	0	1	0	Woodland/chapa	36.2846	-121.851
AM2.1	Andrew Molera SP	Monterey	California	2016-01-01	Ixodes pacificus	Adult	Female	Anaplasma		0	0	1	0	Woodland/chapa	36.2846	-121.851
AM2.11	Andrew Molera SP	Monterey	California	2016-01-01	Ixodes pacificus	Adult	Female	B. bissettiae	Sequenced	1	0	0	0	Woodland/chapa	36.2846	-121.851
AM1.1	Andrew Molera SP	Monterey	California	2016-01-01	Ixodes pacificus	Adult	Female			0	0	0	0	Woodland/chapa	36.2846	-121.851
AM1.10	Andrew Molera SP	Monterey	California	2016-01-01	Ixodes pacificus	Adult	Female			0	0	0	0	Woodland/chapa	36.2846	-121.851
AM1.11	Andrew Molera SP	Monterey	California	2016-01-01	Ixodes pacificus	Adult	Female			0	0	0	0	Woodland/chapa	36.2846	-121.851
AM1.12	Andrew Molera SP	Monterey	California	2016-01-01	Ixodes pacificus	Adult	Female			0	0	0	0	Woodland/chapa	36.2846	-121.851
AM1.13	Andrew Molera SP	Monterey	California	2016-01-01	Ixodes pacificus	Adult	Female			0	0	0	0	Woodland/chapa	36.2846	-121.851
AM1.14	Andrew Molera SP	Monterey	California	2016-01-01	Ixodes pacificus	Adult	Female			0	0	0	0	Woodland/chapa	36.2846	-121.851
AM1.15	Andrew Molera SP	Monterey	California	2016-01-01	Ixodes pacificus	Adult	Female			0	0	0	0	Woodland/chapa	36.2846	-121.851
AM1.16	Andrew Molera SP	Monterey	California	2016-01-01	Ixodes pacificus	Adult	Female			0	0	0	0	Woodland/chapa	36.2846	-121.851
AM1.17	Andrew Molera SP	Monterey	California	2016-01-01	Ixodes pacificus	Adult	Female			0	0	0	0	Woodland/chapa	36.2846	-121.851
AM1.18	Andrew Molera SP	Monterey	California	2016-01-01	Ixodes pacificus	Adult	Female			0	0	0	0	Woodland/chapa	36.2846	-121.851
AM1.19	Andrew Molera SP	Monterey	California	2016-01-01	Ixodes pacificus	Adult	Female			0	0	0	0	Woodland/chapa	36.2846	-121.851
AM1.2	Andrew Molera SP	Monterey	California	2016-01-01	Ixodes pacificus	Adult	Female			0	0	0	0	Woodland/chapa	36.2846	-121.851
AM1.20	Andrew Molera SP	Monterey	California	2016-01-01	Ixodes pacificus	Adult	Female			0	0	0	0	Woodland/chapa	36.2846	-121.851
AM1.21	Andrew Molera SP	Monterey	California	2016-01-01	Ixodes pacificus	Adult	Female			0	0	0	0	Woodland/chapa	36.2846	-121.851
AM1.22	Andrew Molera SP	Monterey	California	2016-01-01	Ixodes pacificus	Adult	Female			0	0	0	0	Woodland/chapa	36.2846	-121.851
AM1.23	Andrew Molera SP	Monterey	California	2016-01-01	Ixodes pacificus	Adult	Female			0	0	0	0	Woodland/chapa	36.2846	-121.851
AM1.24	Andrew Molera SP	Monterey	California	2016-01-01	Ixodes pacificus	Adult	Female			0	0	0	0	Woodland/chapa	36.2846	-121.851
AM1.25	Andrew Molera SP	Monterey	California	2016-01-01	Ixodes pacificus	Adult	Female			0	0	0	0	Woodland/chapa	36.2846	-121.851
AM1.26	Andrew Molera SP	Monterey	California	2016-01-01	Ixodes pacificus	Adult	Female			0	0	0	0	Woodland/chapa	36.2846	-121.851
AM1.27	Andrew Molera SP	Monterey	California	2016-01-01	Ixodes pacificus	Adult	Female			0	0	0	0	Woodland/chapa	36.2846	-121.851
AM1.28	Andrew Molera SP	Monterey	California	2016-01-01	Ixodes pacificus	Adult	Female			0	0	0	0	Woodland/chapa	36.2846	-121.851
AM1.29	Andrew Molera SP	Monterey	California	2016-01-01	Ixodes pacificus	Adult	Female			0	0	0	0	Woodland/chapa	36.2846	-121.851
AM1.3	Andrew Molera SP	Monterey	California	2016-01-01	Ixodes pacificus	Adult	Female			0	0	0	0	Woodland/chapa	36.2846	-121.851
AM1.30	Andrew Molera SP	Monterey	California	2016-01-01	Ixodes pacificus	Adult	Female			0	0	0	0	Woodland/chapa	36.2846	-121.851
AM1.31	Andrew Molera SP	Monterey	California	2016-01-01	Ixodes pacificus	Adult	Female			0	0	0	0	Woodland/chapa	36.2846	-121.851
AM1.32	Andrew Molera SP	Monterey	California	2016-01-01	Ixodes pacificus	Adult	Female			0	0	0	0	Woodland/chapa	36.2846	-121.851
AM1.33	Andrew Molera SP	Monterey	California	2016-01-01	Ixodes pacificus	Adult	Female			0	0	0	0	Woodland/chapa	36.2846	-121.851
AM1.34	Andrew Molera SP	Monterey	California	2016-01-01	Ixodes pacificus	Adult	Female			0	0	0	0	Woodland/chapa	36.2846	-121.851
AM1.35A	Andrew Molera SP	Monterey	California	2016-01-01	Ixodes pacificus	Adult	Female			0	0	0	0	Woodland/chapa	36.2846	-121.851
AM1.35B	Andrew Molera SP	Monterey	California	2016-01-01	Ixodes pacificus	Adult	Female			0	0	0	0	Woodland/chapa	36.2846	-121.851
AM1.36	Andrew Molera SP	Monterey	California	2016-01-01	Ixodes pacificus	Adult	Female			0	0	0	0	Woodland/chapa	36.2846	-121.851
AM1.37	Andrew Molera SP	Monterey	California	2016-01-01	Ixodes pacificus	Adult	Female			0	0	0	0	Woodland/chapa	36.2846	-121.851
AM1.38	Andrew Molera SP	Monterey	California	2016-01-01	Ixodes pacificus	Adult	Female			0	0	0	0	Woodland/chapa	36.2846	-121.851
AM1.39	Andrew Molera SP	Monterey	California	2016-01-01	Ixodes pacificus	Adult	Female			0	0	0	0	Woodland/chapa	36.2846	-121.851
AM1.4	Andrew Molera SP	Monterey	California	2016-01-01	Ixodes pacificus	Adult	Female			0	0	0	0	Woodland/chapa	36.2846	-121.851
AM1.40	Andrew Molera SP	Monterey	California	2016-01-01	Ixodes pacificus	Adult	Female			0	0	0	0	Woodland/chapa	36.2846	-121.851
AM1.41	Andrew Molera SP	Monterey	California	2016-01-01	Ixodes pacificus	Adult	Female			0	0	0	0	Woodland/chapa	36.2846	-121.851
AM1.42	Andrew Molera SP	Monterey	California	2016-01-01	Ixodes pacificus	Adult	Female			0	0	0	0	Woodland/chapa	36.2846	-121.851
AM1.43	Andrew Molera SP	Monterey	California	2016-01-01	Ixodes pacificus	Adult	Female			0	0	0	0	Woodland/chapa	36.2846	-121.851
AM1.44	Andrew Molera SP	Monterey	California	2016-01-01	Ixodes pacificus	Adult	Female			0	0	0	0	Woodland/chapa	36.2846	-121.851
AM1.45	Andrew Molera SP	Monterey	California	2016-01-01	Ixodes pacificus	Adult	Female			0	0	0	0	Woodland/chapa	36.2846	-121.851
AM1.46	Andrew Molera SP	Monterey	California	2016-01-01	Ixodes pacificus	Adult	Female			0	0	0	0	Woodland/chapa	36.2846	-121.851
AM1.47	Andrew Molera SP	Monterey	California	2016-01-01	Ixodes pacificus	Adult	Female			0	0	0	0	Woodland/chapa	36.2846	-121.851
AM1.48	Andrew Molera SP	Monterey	California	2016-01-01	Ixodes pacificus	Adult	Female			0	0	0	0	Woodland/chapa	36.2846	-121.851
AM1.49	Andrew Molera SP	Monterey	California	2016-01-01	Ixodes pacificus	Adult	Female			0	0	0	0	Woodland/chapa	36.2846	-121.851
AM1.5	Andrew Molera SP	Monterey	California	2016-01-01	Ixodes pacificus	Adult	Female			0	0	0	0	Woodland/chapa	36.2846	-121.851
AM1.50	Andrew Molera SP	Monterey	California	2016-01-01	Ixodes pacificus	Adult	Female			0	0	0	0	Woodland/chapa	36.2846	-121.851
AM1.51	Andrew Molera SP	Monterey	California	2016-01-01	Ixodes pacificus	Adult	Female			0	0	0	0	Woodland/chapa	36.2846	-121.851
AM1.52	Andrew Molera SP	Monterey	California	2016-01-01	Ixodes pacificus	Adult	Female			0	0	0	0	Woodland/chapa	36.2846	-121.851
AM1.53	Andrew Molera SP	Monterey	California	2016-01-01	Ixodes pacificus	Adult	Female			0	0	0	0	Woodland/chapa	36.2846	-121.851
AM1.54	Andrew Molera SP	Monterey	California	2016-01-01	Ixodes pacificus	Adult	Male			0	0	0	0	Woodland/chapa	36.2846	-121.851
AM1.55	Andrew Molera SP	Monterey	California	2016-01-01	Ixodes pacificus	Adult	Male			0	0	0	0	Woodland/chapa	36.2846	-121.851
AM1.56	Andrew Molera SP	Monterey	California	2016-01-01	Ixodes pacificus	Adult	Male			0	0	0	0	Woodland/chapa	36.2846	-121.851
AM1.57	Andrew Molera SP	Monterey	California	2016-01-01	Ixodes pacificus	Adult	Male			0	0	0	0	Woodland/chapa	36.2846	-121.851
AM1.58	Andrew Molera SP	Monterey	California	2016-01-01	Ixodes pacificus	Adult	Male			0	0	0	0	Woodland/chapa	36.2846	-121.851
AM1.59	Andrew Molera SP	Monterey	California	2016-01-01	Ixodes pacificus	Adult	Male			0	0	0	0	Woodland/chapa	36.2846	-121.851
AM1.6	Andrew Molera SP	Monterey	California	2016-01-01	Ixodes pacificus	Adult	Female			0	0	0	0	Woodland/chapa	36.2846	-121.851
AM1.60	Andrew Molera SP	Monterey	California	2016-01-01	Ixodes pacificus	Adult	Male			0	0	0	0	Woodland/chapa	36.2846	-121.851
AM1.61	Andrew Molera SP	Monterey	California	2016-01-01	Ixodes pacificus	Adult	Male			0	0	0	0	Woodland/chapa	36.2846	-121.851
AM1.62	Andrew Molera SP	Monterey	California	2016-01-01	Ixodes pacificus	Adult	Male			0	0	0	0	Woodland/chapa	36.2846	-121.851
AM1.63	Andrew Molera SP	Monterey	California	2016-01-01	Ixodes pacificus	Adult	Male			0	0	0	0	Woodland/chapa	36.2846	-121.851
AM1.64	Andrew Molera SP	Monterey	California	2016-01-01	Ixodes pacificus	Adult	Male			0	0	0	0	Woodland/chapa	36.2846	-121.851
AM1.66	Andrew Molera SP	Monterey	California	2016-01-01	Ixodes pacificus	Adult	Male			0	0	0	0	Woodland/chapa	36.2846	-121.851
AM1.67	Andrew Molera SP	Monterey	California	2016-01-01	Ixodes pacificus	Adult	Male			0	0	0	0	Woodland/chapa	36.2846	-121.851
AM1.68	Andrew Molera SP	Monterey	California	2016-01-01	Ixodes pacificus	Adult	Male			0	0	0	0	Woodland/chapa	36.2846	-121.851
AM1.69	Andrew Molera SP	Monterey	California	2016-01-01	Ixodes pacificus	Adult	Male			0	0	0	0	Woodland/chapa	36.2846	-121.851
AM1.7	Andrew Molera SP	Monterey	California	2016-01-01	Ixodes pacificus	Adult	Female			0	0	0	0	Woodland/chapa	36.2846	-121.851
AM1.70	Andrew Molera SP	Monterey	California	2016-01-01	Ixodes pacificus	Adult	Male			0	0	0	0	Woodland/chapa	36.2846	-121.851
AM1.71	Andrew Molera SP	Monterey	California	2016-01-01	Ixodes pacificus	Adult	Male			0	0	0	0	Woodland/chapa	36.2846	-121.851
AM1.72	Andrew Molera SP	Monterey	California	2016-01-01	Ixodes pacificus	Adult	Male			0	0	0	0	Woodland/chapa	36.2846	-121.851
AM1.73	Andrew Molera SP	Monterey	California	2016-01-01	Ixodes pacificus	Adult	Male			0	0	0	0	Woodland/chapa	36.2846	-121.851
AM1.74	Andrew Molera SP	Monterey	California	2016-01-01	Ixodes pacificus	Adult	Male			0	0	0	0	Woodland/chapa	36.2846	-121.851
AM1.75	Andrew Molera SP	Monterey	California	2016-01-01	Ixodes pacificus	Adult	Male			0	0	0	0	Woodland/chapa	36.2846	-121.851
AM1.76	Andrew Molera SP	Monterey	California	2016-01-01	Ixodes pacificus	Adult	Male			0	0	0	0	Woodland/chapa	36.2846	-121.851
AM1.77	Andrew Molera SP	Monterey	California	2016-01-01	Ixodes pacificus	Adult	Male			0	0	0	0	Woodland/chapa	36.2846	-121.851
AM1.78	Andrew Molera SP	Monterey	California	2016-01-01	Ixodes pacificus	Adult	Male			0	0	0	0	Woodland/chapa	36.2846	-121.851
AM1.79	Andrew Molera SP	Monterey	California	2016-01-01	Ixodes pacificus	Adult	Male			0	0	0	0	Woodland/chapa	36.2846	-121.851
AM1.8	Andrew Molera SP	Monterey	California	2016-01-01	Ixodes pacificus	Adult	Female			0	0	0	0	Woodland/chapa	36.2846	-121.851
AM1.80	Andrew Molera SP	Monterey	California	2016-01-01	Ixodes pacificus	Adult	Male			0	0	0	0	Woodland/chapa	36.2846	-121.851
AM1.81	Andrew Molera SP	Monterey	California	2016-01-01	Ixodes pacificus	Adult	Male			0	0	0	0	Woodland/chapa	36.2846	-121.851
AM1.82	Andrew Molera SP	Monterey	California	2016-01-01	Ixodes pacificus	Adult	Male			0	0	0	0	Woodland/chapa	36.2846	-121.851
AM1.83	Andrew Molera SP	Monterey	California	2016-01-01	Ixodes pacificus	Adult	Male			0	0	0	0	Woodland/chapa	36.2846	-121.851
AM1.83	Andrew Molera SP	Monterey	California	2016-01-01	Ixodes pacificus	Adult	Male			0	0	0	0	Woodland/chapa	36.2846	-121.851
AM1.84	Andrew Molera SP	Monterey	California	2016-01-01	Ixodes pacificus	Adult	Male			0	0	0	0	Woodland/chapa	36.2846	-121.851
AM1.85	Andrew Molera SP	Monterey	California	2016-01-01	Ixodes pacificus	Adult	Male			0	0	0	0	Woodland/chapa	36.2846	-121.851
AM1.88	Andrew Molera SP	Monterey	California	2016-01-01	Ixodes pacificus	Adult	Male			0	0	0	0	Woodland/chapa	36.2846	-121.851
AM1.89	Andrew Molera SP	Monterey	California	2016-01-01	Ixodes pacificus	Adult	Male			0	0	0	0	Woodland/chapa	36.2846	-121.851
AM1.9	Andrew Molera SP	Monterey	California	2016-01-01	Ixodes pacificus	Adult	Female			0	0	0	0	Woodland/chapa	36.2846	-121.851
AM1.90	Andrew Molera SP	Monterey	California	2016-01-01	Ixodes pacificus	Adult	Male			0	0	0	0	Woodland/chapa	36.2846	-121.851
AM1.91	Andrew Molera SP	Monterey	California	2016-01-01	Ixodes pacificus	Adult	Male			0	0	0	0	Woodland/chapa	36.2846	-121.851
AM1.92	Andrew Molera SP	Monterey	California	2016-01-01	Ixodes pacificus	Adult	Male			0	0	0	0	Woodland/chapa	36.2846	-121.851
AM1.93	Andrew Molera SP	Monterey	California	2016-01-01	Ixodes pacificus	Adult	Male			0	0	0	0	Woodland/chapa	36.2846	-121.851
AM1.94	Andrew Molera SP	Monterey	California	2016-01-01	Ixodes pacificus	Adult	Male			0	0	0	0	Woodland/chapa	36.2846	-121.851
AM1.95	Andrew Molera SP	Monterey	California	2016-01-01	Ixodes pacificus	Adult	Male			0	0	0	0	Woodland/chapa	36.2846	-121.851
AM1.96	Andrew Molera SP	Monterey	California	2016-01-01	Ixodes pacificus	Adult	Male			0	0	0	0	Woodland/chapa	36.2846	-121.851
AM1.97	Andrew Molera SP	Monterey	California	2016-01-01	Ixodes pacificus	Adult	Male			0	0	0	0	Woodland/chapa	36.2846	-121.851
AM1.98	Andrew Molera SP	Monterey	California	2016-01-01	Ixodes pacificus	Adult	Male			0	0	0	0	Woodland/chapa	36.2846	-121.851
AM1.99	Andrew Molera SP	Monterey	California	2016-01-01	Ixodes pacificus	Adult	Male			0	0	0	0	Woodland/chapa	36.2846	-121.851
AM1.100	Andrew Molera SP	Monterey	California	2016-01-01	Ixodes pacificus	Adult	Male			0	0	0	0	Woodland/chapa	36.2846	-121.851
AM1.101	Andrew Molera SP	Monterey	California	2016-01-01	Ixodes pacificus	Adult	Male			0	0	0	0	Woodland/chapa	36.2846	-121.851
AM1.102	Andrew Molera SP	Monterey	California	2016-01-01	Ixodes pacificus	Adult	Male			0	0	0	0	Woodland/chapa	36.2846	-121.851
AM1.103	Andrew Molera SP	Monterey	California	2016-01-01	Ixodes pacificus	Adult	Male			0	0	0	0	Woodland/chapa	36.2846	-121.851
AM1.104	Andrew Molera SP	Monterey	California	2016-01-01	Ixodes pacificus	Adult	Male			0	0	0	0	Woodland/chapa	36.2846	-121.851
AM1.105	Andrew Molera SP	Monterey	California	2016-01-01	Ixodes pacificus	Adult	Male			0	0	0	0	Woodland/chapa	36.2846	-121.851
AM1.106	Andrew Molera SP	Monterey	California	2016-01-01	Ixodes pacificus	Adult	Male			0	0	0	0	Woodland/chapa	36.2846	-121.851
AM1.107	Andrew Molera SP	Monterey	California	2016-01-01	Ixodes pacificus	Adult	Male			0	0	0	0	Woodland/chapa	36.2846	-121.851
AM1.108	Andrew Molera SP	Monterey	California	2016-01-01	Ixodes pacificus	Adult	Male			0	0	0	0	Woodland/chapa	36.2846	-121.851
AM1.109	Andrew Molera SP	Monterey	California	2016-01-01	Ixodes pacificus	Adult	Male			0	0	0	0	Woodland/chapa	36.2846	-121.851
AM1.110	Andrew Molera SP	Monterey	California	2016-01-01	Ixodes pacificus	Adult	Male			0	0	0	0	Woodland/chapa	36.2846	-121.851
AM1.111	Andrew Molera SP	Monterey	California	2016-01-01	Ixodes pacificus	Adult	Male			0	0	0	0	Woodland/chapa	36.2846	-121.851
AM1.112	Andrew Molera SP	Monterey	California	2016-01-01	Ixodes pacificus	Adult	Male			0	0	0	0	Woodland/chapa	36.2846	-121.851
AM2.10	Andrew Molera SP	Monterey	California	2016-01-01	Ixodes pacificus	Adult	Female			0	0	0	0	Woodland/chapa	36.2846	-121.851
AM2.12	Andrew Molera SP	Monterey	California	2016-01-01	Ixodes pacificus	Adult	Female			0	0	0	0	Woodland/chapa	36.2846	-121.851
AM2.13	Andrew Molera SP	Monterey	California	2016-01-01	Ixodes pacificus	Adult	Female			0	0	0	0	Woodland/chapa	36.2846	-121.851
AM2.14	Andrew Molera SP	Monterey	California	2016-01-01	Ixodes pacificus	Adult	Female			0	0	0	0	Woodland/chapa	36.2846	-121.851
AM2.15	Andrew Molera SP	Monterey	California	2016-01-01	Ixodes pacificus	Adult	Female			0	0	0	0	Woodland/chapa	36.2846	-121.851
AM2.16	Andrew Molera SP	Monterey	California	2016-01-01	Ixodes pacificus	Adult	Female			0	0	0	0	Woodland/chapa	36.2846	-121.851
AM2.17	Andrew Molera SP	Monterey	California	2016-01-01	Ixodes pacificus	Adult	Female			0	0	0	0	Woodland/chapa	36.2846	-121.851
AM2.18	Andrew Molera SP	Monterey	California	2016-01-01	Ixodes pacificus	Adult	Male			0	0	0	0	Woodland/chapa	36.2846	-121.851
AM2.19	Andrew Molera SP	Monterey	California	2016-01-01	Ixodes pacificus	Adult	Male			0	0	0	0	Woodland/chapa	36.2846	-121.851
AM2.2	Andrew Molera SP	Monterey	California	2016-01-01	Ixodes pacificus	Adult	Female			0	0	0	0	Woodland/chapa	36.2846	-121.851
AM2.21	Andrew Molera SP	Monterey	California	2016-01-01	Ixodes pacificus	Adult	Male			0	0	0	0	Woodland/chapa	36.2846	-121.851
AM2.22	Andrew Molera SP	Monterey	California	2016-01-01	Ixodes pacificus	Adult	Male			0	0	0	0	Woodland/chapa	36.2846	-121.851
AM2.23	Andrew Molera SP	Monterey	California	2016-01-01	Ixodes pacificus	Adult	Male			0	0	0	0	Woodland/chapa	36.2846	-121.851
AM2.24	Andrew Molera SP	Monterey	California	2016-01-01	Ixodes pacificus	Adult	Male			0	0	0	0	Woodland/chapa	36.2846	-121.851
AM2.25	Andrew Molera SP	Monterey	California	2016-01-01	Ixodes pacificus	Adult	Male			0	0	0	0	Woodland/chapa	36.2846	-121.851
AM2.26	Andrew Molera SP	Monterey	California	2016-01-01	Ixodes pacificus	Adult	Male			0	0	0	0	Woodland/chapa	36.2846	-121.851
AM2.27	Andrew Molera SP	Monterey	California	2016-01-01	Ixodes pacificus	Adult	Male			0	0	0	0	Woodland/chapa	36.2846	-121.851
AM2.28	Andrew Molera SP	Monterey	California	2016-01-01	Ixodes pacificus	Adult	Male			0	0	0	0	Woodland/chapa	36.2846	-121.851
AM2.29	Andrew Molera SP	Monterey	California	2016-01-01	Ixodes pacificus	Adult	Male			0	0	0	0	Woodland/chapa	36.2846	-121.851
AM2.3A	Andrew Molera SP	Monterey	California	2016-01-01	Ixodes pacificus	Adult	Female			0	0	0	0	Woodland/chapa	36.2846	-121.851
AM2.3B	Andrew Molera SP	Monterey	California	2016-01-01	Ixodes pacificus	Adult	Female			0	0	0	0	Woodland/chapa	36.2846	-121.851
AM2.30	Andrew Molera SP	Monterey	California	2016-01-01	Ixodes pacificus	Adult	Male			0	0	0	0	Woodland/chapa	36.2846	-121.851
AM2.31A	Andrew Molera SP	Monterey	California	2016-01-01	Ixodes pacificus	Adult	Male			0	0	0	0	Woodland/chapa	36.2846	-121.851
AM2.31B	Andrew Molera SP	Monterey	California	2016-01-01	Ixodes pacificus	Adult	Male			0	0	0	0	Woodland/chapa	36.2846	-121.851
AM2.32	Andrew Molera SP	Monterey	California	2016-01-01	Ixodes pacificus	Adult	Male			0	0	0	0	Woodland/chapa	36.2846	-121.851
AM2.34	Andrew Molera SP	Monterey	California	2016-01-01	Ixodes pacificus	Adult	Male			0	0	0	0	Woodland/chapa	36.2846	-121.851
AM2.35	Andrew Molera SP	Monterey	California	2016-01-01	Ixodes pacificus	Adult	Male			0	0	0	0	Woodland/chapa	36.2846	-121.851
AM2.36	Andrew Molera SP	Monterey	California	2016-01-01	Ixodes pacificus	Adult	Male			0	0	0	0	Woodland/chapa	36.2846	-121.851
AM2.37	Andrew Molera SP	Monterey	California	2016-01-01	Ixodes pacificus	Adult	Male			0	0	0	0	Woodland/chapa	36.2846	-121.851
AM2.38	Andrew Molera SP	Monterey	California	2016-01-01	Ixodes pacificus	Adult	Male			0	0	0	0	Woodland/chapa	36.2846	-121.851
AM2.4	Andrew Molera SP	Monterey	California	2016-01-01	Ixodes pacificus	Adult	Female			0	0	0	0	Woodland/chapa	36.2846	-121.851
AM2.6	Andrew Molera SP	Monterey	California	2016-01-01	Ixodes pacificus	Adult	Female			0	0	0	0	Woodland/chapa	36.2846	-121.851
AM2.7	Andrew Molera SP	Monterey	California	2016-01-01	Ixodes pacificus	Adult	Female			0	0	0	0	Woodland/chapa	36.2846	-121.851
AM2.8	Andrew Molera SP	Monterey	California	2016-01-01	Ixodes pacificus	Adult	Female			0	0	0	0	Woodland/chapa	36.2846	-121.851
AM2.9	Andrew Molera SP	Monterey	California	2016-01-01	Ixodes pacificus	Adult	Female			0	0	0	0	Woodland/chapa	36.2846	-121.851
AC18_50	Austin Creek	Sonoma	California	2017-12-30	Ixodes pacificus	Adult	Female	B. burgdorferi	Sequenced	1	0	0	0	Woodland	38.5564	-123.012
AC18_68	Austin Creek	Sonoma	California	2017-12-30	Ixodes pacificus	Adult	Male	B. burgdorferi	Sequenced	1	0	0	0	Woodland	38.5564	-123.012
AC18_3	Austin Creek	Sonoma	California	2017-12-30	Ixodes pacificus	Adult	Female	B. miyamotoi	Sequenced	0	1	0	0	Woodland	38.5564	-123.012
AC18_22	Austin Creek	Sonoma	California	2017-12-30	Ixodes pacificus	Adult	Female	B. miyamotoi	Sequenced	0	1	0	0	Woodland	38.5564	-123.012
AC18_19	Austin Creek	Sonoma	California	2017-12-30	Ixodes pacificus	Adult	Male	B. miyamtoi	Sequenced	0	1	0	0	Woodland	38.5564	-123.012
GVERN_2_A_1	Austin Creek	Sonoma	California	2017-05-01	Ixodes pacificus	Adult	Male			0	0			Woodland	38.5564	-123.012
GVERN_2_A_2	Austin Creek	Sonoma	California	2017-05-01	Ixodes pacificus	Adult	Male			0	0			Woodland	38.5564	-123.012
GVERN_2_A_3	Austin Creek	Sonoma	California	2017-05-01	Ixodes pacificus	Adult	Male			0	0			Woodland	38.5564	-123.012
GVERN_1_A_1	Austin Creek	Sonoma	California	2017-05-01	Ixodes pacificus	Adult	Female			0	0			Woodland	38.5564	-123.012
GVERN_1_A_2	Austin Creek	Sonoma	California	2017-05-01	Ixodes pacificus	Adult	Female			0	0			Woodland	38.5564	-123.012
GVERN_1_A_3	Austin Creek	Sonoma	California	2017-05-01	Ixodes pacificus	Adult	Male			0	0			Woodland	38.5564	-123.012
GVERN_1_A_4	Austin Creek	Sonoma	California	2017-05-01	Ixodes pacificus	Adult	Male			0	0			Woodland	38.5564	-123.012
GVERN_1_N_11	Austin Creek	Sonoma	California	2017-05-01	Ixodes pacificus	Adult	Male			0	0			Woodland	38.5564	-123.012
AC18_1	Austin Creek	Sonoma	California	2017-12-30	Ixodes pacificus	Adult	Male			0	0	0	0	Woodland	38.5564	-123.012
AC18_2	Austin Creek	Sonoma	California	2017-12-30	Ixodes pacificus	Adult	Female			0	0	0	0	Woodland	38.5564	-123.012
AC18_4	Austin Creek	Sonoma	California	2017-12-30	Ixodes pacificus	Adult	Female			0	0	0	0	Woodland	38.5564	-123.012
AC18_5	Austin Creek	Sonoma	California	2017-12-30	Ixodes pacificus	Adult	Female			0	0	0	0	Woodland	38.5564	-123.012
AC18_6	Austin Creek	Sonoma	California	2017-12-30	Ixodes pacificus	Adult	Female			0	0	0	0	Woodland	38.5564	-123.012
AC18_7	Austin Creek	Sonoma	California	2017-12-30	Ixodes pacificus	Adult	Female			0	0	0	0	Woodland	38.5564	-123.012
AC18_8	Austin Creek	Sonoma	California	2017-12-30	Ixodes pacificus	Adult	Male			0	0	0	0	Woodland	38.5564	-123.012
AC18_9	Austin Creek	Sonoma	California	2017-12-30	Ixodes pacificus	Adult	Male			0	0	0	0	Woodland	38.5564	-123.012
AC18_10	Austin Creek	Sonoma	California	2017-12-30	Ixodes pacificus	Adult	Female			0	0	0	0	Woodland	38.5564	-123.012
AC18_11	Austin Creek	Sonoma	California	2017-12-30	Ixodes pacificus	Adult	Male			0	0	0	0	Woodland	38.5564	-123.012
AC18_12	Austin Creek	Sonoma	California	2017-12-30	Ixodes pacificus	Adult	Female			0	0	0	0	Woodland	38.5564	-123.012
AC18_13	Austin Creek	Sonoma	California	2017-12-30	Ixodes pacificus	Adult	Female			0	0	0	0	Woodland	38.5564	-123.012
AC18_14	Austin Creek	Sonoma	California	2017-12-30	Ixodes pacificus	Adult	Female			0	0	0	0	Woodland	38.5564	-123.012
AC18_15	Austin Creek	Sonoma	California	2017-12-30	Ixodes pacificus	Adult	Female			0	0	0	0	Woodland	38.5564	-123.012
AC18_16	Austin Creek	Sonoma	California	2017-12-30	Ixodes pacificus	Adult	Female			0	0	0	0	Woodland	38.5564	-123.012
AC18_17	Austin Creek	Sonoma	California	2017-12-30	Ixodes pacificus	Adult	Male			0	0	0	0	Woodland	38.5564	-123.012
AC18_18	Austin Creek	Sonoma	California	2017-12-30	Ixodes pacificus	Adult	Female			0	0	0	0	Woodland	38.5564	-123.012
AC18_20	Austin Creek	Sonoma	California	2017-12-30	Ixodes pacificus	Adult	Male			0	0	0	0	Woodland	38.5564	-123.012
AC18_21	Austin Creek	Sonoma	California	2017-12-30	Ixodes pacificus	Adult	Male			0	0	0	0	Woodland	38.5564	-123.012
AC18_23	Austin Creek	Sonoma	California	2017-12-30	Ixodes pacificus	Adult	Male			0	0	0	0	Woodland	38.5564	-123.012
AC18_24	Austin Creek	Sonoma	California	2017-12-30	Ixodes pacificus	Adult	Male			0	0	0	0	Woodland	38.5564	-123.012
AC18_25	Austin Creek	Sonoma	California	2017-12-30	Ixodes pacificus	Adult	Male			0	0	0	0	Woodland	38.5564	-123.012
AC18_26	Austin Creek	Sonoma	California	2017-12-30	Ixodes pacificus	Adult	Male			0	0	0	0	Woodland	38.5564	-123.012
AC18_27	Austin Creek	Sonoma	California	2017-12-30	Ixodes pacificus	Adult	Female			0	0	0	0	Woodland	38.5564	-123.012
AC18_28	Austin Creek	Sonoma	California	2017-12-30	Ixodes pacificus	Adult	Female			0	0	0	0	Woodland	38.5564	-123.012
AC18_29	Austin Creek	Sonoma	California	2017-12-30	Ixodes pacificus	Adult	Female			0	0	0	0	Woodland	38.5564	-123.012
AC18_30	Austin Creek	Sonoma	California	2017-12-30	Ixodes pacificus	Adult	Male			0	0	0	0	Woodland	38.5564	-123.012
AC18_31	Austin Creek	Sonoma	California	2017-12-30	Ixodes pacificus	Adult	Female			0	0	0	0	Woodland	38.5564	-123.012
AC18_32	Austin Creek	Sonoma	California	2017-12-30	Ixodes pacificus	Adult	Female			0	0	0	0	Woodland	38.5564	-123.012
AC18_33	Austin Creek	Sonoma	California	2017-12-30	Ixodes pacificus	Adult	Female			0	0	0	0	Woodland	38.5564	-123.012
AC18_34	Austin Creek	Sonoma	California	2017-12-30	Ixodes pacificus	Adult	Female			0	0	0	0	Woodland	38.5564	-123.012
AC18_35	Austin Creek	Sonoma	California	2017-12-30	Ixodes pacificus	Adult	Male			0	0	0	0	Woodland	38.5564	-123.012
AC18_36	Austin Creek	Sonoma	California	2017-12-30	Ixodes pacificus	Adult	Male			0	0	0	0	Woodland	38.5564	-123.012
AC18_37	Austin Creek	Sonoma	California	2017-12-30	Ixodes pacificus	Adult	Female			0	0	0	0	Woodland	38.5564	-123.012
AC18_38	Austin Creek	Sonoma	California	2017-12-30	Ixodes pacificus	Adult	Female			0	0	0	0	Woodland	38.5564	-123.012
AC18_39	Austin Creek	Sonoma	California	2017-12-30	Ixodes pacificus	Adult	Male			0	0	0	0	Woodland	38.5564	-123.012
AC18_40	Austin Creek	Sonoma	California	2017-12-30	Ixodes pacificus	Adult	Female			0	0	0	0	Woodland	38.5564	-123.012
AC18_41	Austin Creek	Sonoma	California	2017-12-30	Ixodes pacificus	Adult	Male			0	0	0	0	Woodland	38.5564	-123.012
AC18_42	Austin Creek	Sonoma	California	2017-12-30	Ixodes pacificus	Adult	Female			0	0	0	0	Woodland	38.5564	-123.012
AC18_43	Austin Creek	Sonoma	California	2017-12-30	Ixodes pacificus	Adult	Male			0	0	0	0	Woodland	38.5564	-123.012
AC18_44	Austin Creek	Sonoma	California	2017-12-30	Ixodes pacificus	Adult	Male			0	0	0	0	Woodland	38.5564	-123.012
AC18_45	Austin Creek	Sonoma	California	2017-12-30	Ixodes pacificus	Adult	Male			0	0	0	0	Woodland	38.5564	-123.012
AC18_46	Austin Creek	Sonoma	California	2017-12-30	Ixodes pacificus	Adult	Male			0	0	0	0	Woodland	38.5564	-123.012
AC18_47	Austin Creek	Sonoma	California	2017-12-30	Ixodes pacificus	Adult	Male			0	0	0	0	Woodland	38.5564	-123.012
AC18_48	Austin Creek	Sonoma	California	2017-12-30	Ixodes pacificus	Adult	Male			0	0	0	0	Woodland	38.5564	-123.012
AC18_49	Austin Creek	Sonoma	California	2017-12-30	Ixodes pacificus	Adult	Male			0	0	0	0	Woodland	38.5564	-123.012
AC18_51	Austin Creek	Sonoma	California	2017-12-30	Ixodes pacificus	Adult	Male			0	0	0	0	Woodland	38.5564	-123.012
AC18_52	Austin Creek	Sonoma	California	2017-12-30	Ixodes pacificus	Adult	Female			0	0	0	0	Woodland	38.5564	-123.012
AC18_53	Austin Creek	Sonoma	California	2017-12-30	Ixodes pacificus	Adult	Male			0	0	0	0	Woodland	38.5564	-123.012
AC18_54	Austin Creek	Sonoma	California	2017-12-30	Ixodes pacificus	Adult	Female			0	0	0	0	Woodland	38.5564	-123.012
AC18_55	Austin Creek	Sonoma	California	2017-12-30	Ixodes pacificus	Adult	Male			0	0	0	0	Woodland	38.5564	-123.012
AC18_56	Austin Creek	Sonoma	California	2017-12-30	Ixodes pacificus	Adult	Male			0	0	0	0	Woodland	38.5564	-123.012
AC18_57	Austin Creek	Sonoma	California	2017-12-30	Ixodes pacificus	Adult	Female			0	0	0	0	Woodland	38.5564	-123.012
AC18_58	Austin Creek	Sonoma	California	2017-12-30	Ixodes pacificus	Adult	Male			0	0	0	0	Woodland	38.5564	-123.012
AC18_59	Austin Creek	Sonoma	California	2017-12-30	Ixodes pacificus	Adult	Male			0	0	0	0	Woodland	38.5564	-123.012
AC18_60	Austin Creek	Sonoma	California	2017-12-30	Ixodes pacificus	Adult	Male			0	0	0	0	Woodland	38.5564	-123.012
AC18_61	Austin Creek	Sonoma	California	2017-12-30	Ixodes pacificus	Adult	Male			0	0	0	0	Woodland	38.5564	-123.012
AC18_62	Austin Creek	Sonoma	California	2017-12-30	Ixodes pacificus	Adult	Female			0	0	0	0	Woodland	38.5564	-123.012
AC18_63	Austin Creek	Sonoma	California	2017-12-30	Ixodes pacificus	Adult	Male			0	0	0	0	Woodland	38.5564	-123.012
AC18_64	Austin Creek	Sonoma	California	2017-12-30	Ixodes pacificus	Adult	Male			0	0	0	0	Woodland	38.5564	-123.012
AC18_65	Austin Creek	Sonoma	California	2017-12-30	Ixodes pacificus	Adult	Male			0	0	0	0	Woodland	38.5564	-123.012
AC18_66	Austin Creek	Sonoma	California	2017-12-30	Ixodes pacificus	Adult	Male			0	0	0	0	Woodland	38.5564	-123.012
AC18_67	Austin Creek	Sonoma	California	2017-12-30	Ixodes pacificus	Adult	Male			0	0	0	0	Woodland	38.5564	-123.012
GVERN_2_N_10	Austin Creek	Sonoma	California	2017-05-01	Ixodes pacificus	Nymph		B. burgdorferi	Not sequenced	1	0			Woodland	38.5564	-123.012
GVERN_2_N_20	Austin Creek	Sonoma	California	2017-05-01	Ixodes pacificus	Nymph		B. miyamotoi	Sequenced	0	1			Woodland	38.5564	-123.012
GVERN_2_N_1	Austin Creek	Sonoma	California	2017-05-01	Ixodes pacificus	Nymph				0	0			Woodland	38.5564	-123.012
GVERN_2_N_2	Austin Creek	Sonoma	California	2017-05-01	Ixodes pacificus	Nymph				0	0			Woodland	38.5564	-123.012
GVERN_2_N_3	Austin Creek	Sonoma	California	2017-05-01	Ixodes pacificus	Nymph				0	0			Woodland	38.5564	-123.012
GVERN_2_N_4	Austin Creek	Sonoma	California	2017-05-01	Ixodes pacificus	Nymph				0	0			Woodland	38.5564	-123.012
GVERN_2_N_5	Austin Creek	Sonoma	California	2017-05-01	Ixodes pacificus	Nymph				0	0			Woodland	38.5564	-123.012
GVERN_2_N_6	Austin Creek	Sonoma	California	2017-05-01	Ixodes pacificus	Nymph				0	0			Woodland	38.5564	-123.012
GVERN_2_N_7	Austin Creek	Sonoma	California	2017-05-01	Ixodes pacificus	Nymph				0	0			Woodland	38.5564	-123.012
GVERN_2_N_8	Austin Creek	Sonoma	California	2017-05-01	Ixodes pacificus	Nymph				0	0			Woodland	38.5564	-123.012
GVERN_2_N_9	Austin Creek	Sonoma	California	2017-05-01	Ixodes pacificus	Nymph				0	0			Woodland	38.5564	-123.012
GVERN_2_N_11	Austin Creek	Sonoma	California	2017-05-01	Ixodes pacificus	Nymph				0	0			Woodland	38.5564	-123.012
GVERN_2_N_12	Austin Creek	Sonoma	California	2017-05-01	Ixodes pacificus	Nymph				0	0			Woodland	38.5564	-123.012
GVERN_2_N_13	Austin Creek	Sonoma	California	2017-05-01	Ixodes pacificus	Nymph				0	0			Woodland	38.5564	-123.012
GVERN_2_N_14	Austin Creek	Sonoma	California	2017-05-01	Ixodes pacificus	Nymph				0	0			Woodland	38.5564	-123.012
GVERN_2_N_15	Austin Creek	Sonoma	California	2017-05-01	Ixodes pacificus	Nymph				0	0			Woodland	38.5564	-123.012
GVERN_2_N_16	Austin Creek	Sonoma	California	2017-05-01	Ixodes pacificus	Nymph				0	0			Woodland	38.5564	-123.012
GVERN_2_N_17	Austin Creek	Sonoma	California	2017-05-01	Ixodes pacificus	Nymph				0	0			Woodland	38.5564	-123.012
GVERN_2_N_18	Austin Creek	Sonoma	California	2017-05-01	Ixodes pacificus	Nymph				0	0			Woodland	38.5564	-123.012
GVERN_2_N_19	Austin Creek	Sonoma	California	2017-05-01	Ixodes pacificus	Nymph				0	0			Woodland	38.5564	-123.012
GVERN_2_N_21	Austin Creek	Sonoma	California	2017-05-01	Ixodes pacificus	Nymph				0	0			Woodland	38.5564	-123.012
GVERN_2_N_22	Austin Creek	Sonoma	California	2017-05-01	Ixodes pacificus	Nymph				0	0			Woodland	38.5564	-123.012
GVERN_2_N_23	Austin Creek	Sonoma	California	2017-05-01	Ixodes pacificus	Nymph				0	0			Woodland	38.5564	-123.012
GVERN_2_N_24	Austin Creek	Sonoma	California	2017-05-01	Ixodes pacificus	Nymph				0	0			Woodland	38.5564	-123.012
GVERN_2_N_25	Austin Creek	Sonoma	California	2017-05-01	Ixodes pacificus	Nymph				0	0			Woodland	38.5564	-123.012
GVERN_2_N_26	Austin Creek	Sonoma	California	2017-05-01	Ixodes pacificus	Nymph				0	0			Woodland	38.5564	-123.012
GVERN_1_N_1	Austin Creek	Sonoma	California	2017-05-01	Ixodes pacificus	Nymph				0	0			Woodland	38.5564	-123.012
GVERN_1_N_2	Austin Creek	Sonoma	California	2017-05-01	Ixodes pacificus	Nymph				0	0			Woodland	38.5564	-123.012
GVERN_1_N_3	Austin Creek	Sonoma	California	2017-05-01	Ixodes pacificus	Nymph				0	0			Woodland	38.5564	-123.012
GVERN_1_N_4	Austin Creek	Sonoma	California	2017-05-01	Ixodes pacificus	Nymph				0	0			Woodland	38.5564	-123.012
GVERN_1_N_5	Austin Creek	Sonoma	California	2017-05-01	Ixodes pacificus	Nymph				0	0			Woodland	38.5564	-123.012
GVERN_1_N_6	Austin Creek	Sonoma	California	2017-05-01	Ixodes pacificus	Nymph				0	0			Woodland	38.5564	-123.012
GVERN_1_N_7	Austin Creek	Sonoma	California	2017-05-01	Ixodes pacificus	Nymph				0	0			Woodland	38.5564	-123.012
GVERN_1_N_8	Austin Creek	Sonoma	California	2017-05-01	Ixodes pacificus	Nymph				0	0			Woodland	38.5564	-123.012
GVERN_1_N_9	Austin Creek	Sonoma	California	2017-05-01	Ixodes pacificus	Nymph				0	0			Woodland	38.5564	-123.012
GVERN_1_N_10	Austin Creek	Sonoma	California	2017-05-01	Ixodes pacificus	Nymph				0	0			Woodland	38.5564	-123.012
BBMAY_A_1	Big Basin Highway	Santa Cruz	California	2017-05-01	Ixodes pacificus	Adult	Female			0	0			Woodland	37.1989	-122.164
BBMAY_A_2	Big Basin Highway	Santa Cruz	California	2017-05-01	Ixodes pacificus	Adult	Female			0	0			Woodland	37.1989	-122.164
BBMAY_A_3	Big Basin Highway	Santa Cruz	California	2017-05-01	Ixodes pacificus	Adult	Male			0	0			Woodland	37.1989	-122.164
BBMAY_2_A	Big Basin Highway	Santa Cruz	California	2017-05-01	Ixodes pacificus	Adult	Male			0	0			Woodland	37.1865	-122.214
BBMAY_N_1	Big Basin Highway	Santa Cruz	California	2017-05-01	Ixodes pacificus	Nymph				0	0			Woodland	37.1989	-122.164
BBMAY_N_2	Big Basin Highway	Santa Cruz	California	2017-05-01	Ixodes pacificus	Nymph				0	0			Woodland	37.1989	-122.164
BBMAY_2_N	Big Basin Highway	Santa Cruz	California	2017-05-01	Ixodes pacificus	Nymph				0	0			Woodland	37.1989	-122.164
Bigbasin2_02	Big Basin SP	Santa Cruz	California	2016-12-30	Ixodes pacificus	Adult	Female	B. burgdorferi	Sequenced	1	0	0	0	Redwood meadow	37.1712	-122.223
Bigbasin1_10	Big Basin SP	Santa Cruz	California	2016-12-30	Ixodes pacificus	Adult	Female	B. miyamotoi	Sequenced	0	1	0	0	Redwood meadow	37.1712	-122.223
Bigbasin1_01	Big Basin SP	Santa Cruz	California	2016-12-30	Ixodes pacificus	Adult	Female			0	0	0	0	Redwood meadow	37.1712	-122.223
Bigbasin1_02	Big Basin SP	Santa Cruz	California	2016-12-30	Ixodes pacificus	Adult	Female			0	0	0	0	Redwood meadow	37.1712	-122.223
Bigbasin1_03	Big Basin SP	Santa Cruz	California	2016-12-30	Ixodes pacificus	Adult	Female			0	0	0	0	Redwood meadow	37.1712	-122.223
Bigbasin1_04	Big Basin SP	Santa Cruz	California	2016-12-30	Ixodes pacificus	Adult	Female			0	0	0	0	Redwood meadow	37.1712	-122.223
Bigbasin1_05	Big Basin SP	Santa Cruz	California	2016-12-30	Ixodes pacificus	Adult	Female			0	0	0	0	Redwood meadow	37.1712	-122.223
Bigbasin1_06	Big Basin SP	Santa Cruz	California	2016-12-30	Ixodes pacificus	Adult	Female			0	0	0	0	Redwood meadow	37.1712	-122.223
Bigbasin1_07	Big Basin SP	Santa Cruz	California	2016-12-30	Ixodes pacificus	Adult	Female			0	0	0	0	Redwood meadow	37.1712	-122.223
Bigbasin1_08	Big Basin SP	Santa Cruz	California	2016-12-30	Ixodes pacificus	Adult	Female			0	0	0	0	Redwood meadow	37.1712	-122.223
Bigbasin1_09	Big Basin SP	Santa Cruz	California	2016-12-30	Ixodes pacificus	Adult	Female			0	0	0	0	Redwood meadow	37.1712	-122.223
Bigbasin1_11	Big Basin SP	Santa Cruz	California	2016-12-30	Ixodes pacificus	Adult	Male			0	0	0	0	Redwood meadow	37.1712	-122.223
Bigbasin1_12	Big Basin SP	Santa Cruz	California	2016-12-30	Ixodes pacificus	Adult	Male			0	0	0	0	Redwood meadow	37.1712	-122.223
Bigbasin1_13	Big Basin SP	Santa Cruz	California	2016-12-30	Ixodes pacificus	Adult	Male			0	0	0	0	Redwood meadow	37.1712	-122.223
Bigbasin1_14	Big Basin SP	Santa Cruz	California	2016-12-30	Ixodes pacificus	Adult	Male			0	0	0	0	Redwood meadow	37.1712	-122.223
Bigbasin1_15	Big Basin SP	Santa Cruz	California	2016-12-30	Ixodes pacificus	Adult	Male			0	0	0	0	Redwood meadow	37.1712	-122.223
Bigbasin1_16	Big Basin SP	Santa Cruz	California	2016-12-30	Ixodes pacificus	Adult	Male			0	0	0	0	Redwood meadow	37.1712	-122.223
Bigbasin1_17	Big Basin SP	Santa Cruz	California	2016-12-30	Ixodes pacificus	Adult	Male			0	0	0	0	Redwood meadow	37.1712	-122.223
Bigbasin1_18	Big Basin SP	Santa Cruz	California	2016-12-30	Ixodes pacificus	Adult	Male			0	0	0	0	Redwood meadow	37.1712	-122.223
Bigbasin1_19	Big Basin SP	Santa Cruz	California	2016-12-30	Ixodes pacificus	Adult	Male			0	0	0	0	Redwood meadow	37.1712	-122.223
Bigbasin1_20	Big Basin SP	Santa Cruz	California	2016-12-30	Ixodes pacificus	Adult	Male			0	0	0	0	Redwood meadow	37.1712	-122.223
Bigbasin1_21	Big Basin SP	Santa Cruz	California	2016-12-30	Ixodes pacificus	Adult	Male			0	0	0	0	Redwood meadow	37.1712	-122.223
Bigbasin1_22	Big Basin SP	Santa Cruz	California	2016-12-30	Ixodes pacificus	Adult	Male			0	0	0	0	Redwood meadow	37.1712	-122.223
Bigbasin1_23	Big Basin SP	Santa Cruz	California	2016-12-30	Ixodes pacificus	Adult	Male			0	0	0	0	Redwood meadow	37.1712	-122.223
Bigbasin2_01	Big Basin SP	Santa Cruz	California	2016-12-30	Ixodes pacificus	Adult	Female			0	0	0	0	Redwood meadow	37.1712	-122.223
Bigbasin2_03	Big Basin SP	Santa Cruz	California	2016-12-30	Ixodes pacificus	Adult	Female			0	0	0	0	Redwood meadow	37.1712	-122.223
Bigbasin2_04	Big Basin SP	Santa Cruz	California	2016-12-30	Ixodes pacificus	Adult	Female			0	0	0	0	Redwood meadow	37.1712	-122.223
Bigbasin2_05	Big Basin SP	Santa Cruz	California	2016-12-30	Ixodes pacificus	Adult	Female			0	0	0	0	Redwood meadow	37.1712	-122.223
Bigbasin6_12	Big Basin SP - Rancho del Oso	Santa Cruz	California	2016-12-31	Ixodes pacificus	Adult	Male	B. burgdorferi	Sequenced	1	0			Woodland	37.1041	-122.28
Bigbasin3_05	Big Basin SP - Rancho del Oso	Santa Cruz	California	2016-12-31	Ixodes pacificus	Adult	Male	B. burgdorferi	Sequenced	1	0			Woodland	37.1041	-122.28
RO_1_A_4	Big Basin SP - Rancho del Oso	Santa Cruz	California	2017-05-01	Ixodes pacificus	Adult	Female	B. burgdorferi	Sequenced	1	0			Woodland	37.1041	-122.28
RO_1_A_18	Big Basin SP - Rancho del Oso	Santa Cruz	California	2017-05-01	Ixodes pacificus	Adult	Male	B. burgdorferi	Sequenced	1	0			Woodland	37.1041	-122.28
Bigbasin4_01	Big Basin SP - Rancho del Oso	Santa Cruz	California	2016-12-31	Ixodes pacificus	Adult	Male			0	0			Woodland	37.1041	-122.28
Bigbasin4_02	Big Basin SP - Rancho del Oso	Santa Cruz	California	2016-12-31	Ixodes pacificus	Adult	Female			0	0			Woodland	37.1041	-122.28
Bigbasin5_01	Big Basin SP - Rancho del Oso	Santa Cruz	California	2016-12-31	Ixodes pacificus	Adult	Male			0	0			Woodland	37.1041	-122.28
Bigbasin5_02	Big Basin SP - Rancho del Oso	Santa Cruz	California	2016-12-31	Ixodes pacificus	Adult	Male			0	0			Woodland	37.1041	-122.28
Bigbasin5_03	Big Basin SP - Rancho del Oso	Santa Cruz	California	2016-12-31	Ixodes pacificus	Adult	Male			0	0			Woodland	37.1041	-122.28
Bigbasin5_04	Big Basin SP - Rancho del Oso	Santa Cruz	California	2016-12-31	Ixodes pacificus	Adult	Male			0	0			Woodland	37.1041	-122.28
Bigbasin5_05	Big Basin SP - Rancho del Oso	Santa Cruz	California	2016-12-31	Ixodes pacificus	Adult	Female			0	0			Woodland	37.1041	-122.28
Bigbasin5_06	Big Basin SP - Rancho del Oso	Santa Cruz	California	2016-12-31	Ixodes pacificus	Adult	Female			0	0			Woodland	37.1041	-122.28
Bigbasin6_01	Big Basin SP - Rancho del Oso	Santa Cruz	California	2016-12-31	Ixodes pacificus	Adult	Female			0	0			Woodland	37.1041	-122.28
Bigbasin6_02	Big Basin SP - Rancho del Oso	Santa Cruz	California	2016-12-31	Ixodes pacificus	Adult	Female			0	0			Woodland	37.1041	-122.28
Bigbasin6_03	Big Basin SP - Rancho del Oso	Santa Cruz	California	2016-12-31	Ixodes pacificus	Adult	Female			0	0			Woodland	37.1041	-122.28
Bigbasin6_04	Big Basin SP - Rancho del Oso	Santa Cruz	California	2016-12-31	Ixodes pacificus	Adult	Female			0	0			Woodland	37.1041	-122.28
Bigbasin6_05	Big Basin SP - Rancho del Oso	Santa Cruz	California	2016-12-31	Ixodes pacificus	Adult	Female			0	0			Woodland	37.1041	-122.28
Bigbasin6_06	Big Basin SP - Rancho del Oso	Santa Cruz	California	2016-12-31	Ixodes pacificus	Adult	Female			0	0			Woodland	37.1041	-122.28
Bigbasin6_07	Big Basin SP - Rancho del Oso	Santa Cruz	California	2016-12-31	Ixodes pacificus	Adult	Female			0	0			Woodland	37.1041	-122.28
Bigbasin6_08	Big Basin SP - Rancho del Oso	Santa Cruz	California	2016-12-31	Ixodes pacificus	Adult	Male			0	0			Woodland	37.1041	-122.28
Bigbasin6_09	Big Basin SP - Rancho del Oso	Santa Cruz	California	2016-12-31	Ixodes pacificus	Adult	Male			0	0			Woodland	37.1041	-122.28
Bigbasin6_10	Big Basin SP - Rancho del Oso	Santa Cruz	California	2016-12-31	Ixodes pacificus	Adult	Male			0	0			Woodland	37.1041	-122.28
Bigbasin6_11	Big Basin SP - Rancho del Oso	Santa Cruz	California	2016-12-31	Ixodes pacificus	Adult	Male			0	0			Woodland	37.1041	-122.28
Bigbasin6_13	Big Basin SP - Rancho del Oso	Santa Cruz	California	2016-12-31	Ixodes pacificus	Adult	Male			0	0			Woodland	37.1041	-122.28
Bigbasin6_14	Big Basin SP - Rancho del Oso	Santa Cruz	California	2016-12-31	Ixodes pacificus	Adult	Male			0	0			Woodland	37.1041	-122.28
Bigbasin6_15	Big Basin SP - Rancho del Oso	Santa Cruz	California	2016-12-31	Ixodes pacificus	Adult	Male			0	0			Woodland	37.1041	-122.28
Bigbasin6_16	Big Basin SP - Rancho del Oso	Santa Cruz	California	2016-12-31	Ixodes pacificus	Adult	Male			0	0			Woodland	37.1041	-122.28
Bigbasin6_17	Big Basin SP - Rancho del Oso	Santa Cruz	California	2016-12-31	Ixodes pacificus	Adult	Male			0	0			Woodland	37.1041	-122.28
Bigbasin6_18	Big Basin SP - Rancho del Oso	Santa Cruz	California	2016-12-31	Ixodes pacificus	Adult	Male			0	0			Woodland	37.1041	-122.28
Bigbasin6_19	Big Basin SP - Rancho del Oso	Santa Cruz	California	2016-12-31	Ixodes pacificus	Adult	Male			0	0			Woodland	37.1041	-122.28
Bigbasin6_20	Big Basin SP - Rancho del Oso	Santa Cruz	California	2016-12-31	Ixodes pacificus	Adult	Male			0	0			Woodland	37.1041	-122.28
Bigbasin6_21	Big Basin SP - Rancho del Oso	Santa Cruz	California	2016-12-31	Ixodes pacificus	Adult	Male			0	0			Woodland	37.1041	-122.28
Bigbasin3_01	Big Basin SP - Rancho del Oso	Santa Cruz	California	2016-12-31	Ixodes pacificus	Adult	Male			0	0			Woodland	37.1041	-122.28
Bigbasin3_02	Big Basin SP - Rancho del Oso	Santa Cruz	California	2016-12-31	Ixodes pacificus	Adult	Male			0	0			Woodland	37.1041	-122.28
Bigbasin3_03	Big Basin SP - Rancho del Oso	Santa Cruz	California	2016-12-31	Ixodes pacificus	Adult	Male			0	0			Woodland	37.1041	-122.28
Bigbasin3_04	Big Basin SP - Rancho del Oso	Santa Cruz	California	2016-12-31	Ixodes pacificus	Adult	Male			0	0			Woodland	37.1041	-122.28
Bigbasin3_06	Big Basin SP - Rancho del Oso	Santa Cruz	California	2016-12-31	Ixodes pacificus	Adult	Male			0	0			Woodland	37.1041	-122.28
Bigbasin3_07	Big Basin SP - Rancho del Oso	Santa Cruz	California	2016-12-31	Ixodes pacificus	Adult	Male			0	0			Woodland	37.1041	-122.28
Bigbasin3_08	Big Basin SP - Rancho del Oso	Santa Cruz	California	2016-12-31	Ixodes pacificus	Adult	Male			0	0			Woodland	37.1041	-122.28
Bigbasin3_09	Big Basin SP - Rancho del Oso	Santa Cruz	California	2016-12-31	Ixodes pacificus	Adult	Female			0	0			Woodland	37.1041	-122.28
Bigbasin3_10	Big Basin SP - Rancho del Oso	Santa Cruz	California	2016-12-31	Ixodes pacificus	Adult	Female			0	0			Woodland	37.1041	-122.28
Bigbasin3_11	Big Basin SP - Rancho del Oso	Santa Cruz	California	2016-12-31	Ixodes pacificus	Adult	Female			0	0			Woodland	37.1041	-122.28
Bigbasin3_12	Big Basin SP - Rancho del Oso	Santa Cruz	California	2016-12-31	Ixodes pacificus	Adult	Female			0	0			Woodland	37.1041	-122.28
Bigbasin3_13	Big Basin SP - Rancho del Oso	Santa Cruz	California	2016-12-31	Ixodes pacificus	Adult	Female			0	0			Woodland	37.1041	-122.28
Bigbasin3_14	Big Basin SP - Rancho del Oso	Santa Cruz	California	2016-12-31	Ixodes pacificus	Adult	Female			0	0			Woodland	37.1041	-122.28
Bigbasin3_15	Big Basin SP - Rancho del Oso	Santa Cruz	California	2016-12-31	Ixodes pacificus	Adult	Female			0	0			Woodland	37.1041	-122.28
Bigbasin3_16	Big Basin SP - Rancho del Oso	Santa Cruz	California	2016-12-31	Ixodes pacificus	Adult	Female			0	0			Woodland	37.1041	-122.28
Bigbasin3_17	Big Basin SP - Rancho del Oso	Santa Cruz	California	2016-12-31	Ixodes pacificus	Adult	Female			0	0			Woodland	37.1041	-122.28
Bigbasin3_18	Big Basin SP - Rancho del Oso	Santa Cruz	California	2016-12-31	Ixodes pacificus	Adult	Female			0	0			Woodland	37.1041	-122.28
Bigbasin3_19	Big Basin SP - Rancho del Oso	Santa Cruz	California	2016-12-31	Ixodes pacificus	Adult	Female			0	0			Woodland	37.1041	-122.28
Bigbasin3_20	Big Basin SP - Rancho del Oso	Santa Cruz	California	2016-12-31	Ixodes pacificus	Adult	Female			0	0			Woodland	37.1041	-122.28
Bigbasin3_21	Big Basin SP - Rancho del Oso	Santa Cruz	California	2016-12-31	Ixodes pacificus	Adult	Female			0	0			Woodland	37.1041	-122.28
Bigbasin3_22	Big Basin SP - Rancho del Oso	Santa Cruz	California	2016-12-31	Ixodes pacificus	Adult	Female			0	0			Woodland	37.1041	-122.28
RO_1_A_1	Big Basin SP - Rancho del Oso	Santa Cruz	California	2017-05-01	Ixodes pacificus	Adult	Female			0	0			Woodland	37.1041	-122.28
RO_1_A_2	Big Basin SP - Rancho del Oso	Santa Cruz	California	2017-05-01	Ixodes pacificus	Adult	Female			0	0			Woodland	37.1041	-122.28
RO_1_A_3	Big Basin SP - Rancho del Oso	Santa Cruz	California	2017-05-01	Ixodes pacificus	Adult	Female			0	0			Woodland	37.1041	-122.28
RO_1_A_5	Big Basin SP - Rancho del Oso	Santa Cruz	California	2017-05-01	Ixodes pacificus	Adult	Female			0	0			Woodland	37.1041	-122.28
RO_1_A_6	Big Basin SP - Rancho del Oso	Santa Cruz	California	2017-05-01	Ixodes pacificus	Adult	Female			0	0			Woodland	37.1041	-122.28
RO_1_A_7	Big Basin SP - Rancho del Oso	Santa Cruz	California	2017-05-01	Ixodes pacificus	Adult	Female			0	0			Woodland	37.1041	-122.28
RO_1_A_8	Big Basin SP - Rancho del Oso	Santa Cruz	California	2017-05-01	Ixodes pacificus	Adult	Female			0	0			Woodland	37.1041	-122.28
RO_1_A_9	Big Basin SP - Rancho del Oso	Santa Cruz	California	2017-05-01	Ixodes pacificus	Adult	Female			0	0			Woodland	37.1041	-122.28
RO_1_A_10	Big Basin SP - Rancho del Oso	Santa Cruz	California	2017-05-01	Ixodes pacificus	Adult	Female			0	0			Woodland	37.1041	-122.28
RO_1_A_11	Big Basin SP - Rancho del Oso	Santa Cruz	California	2017-05-01	Ixodes pacificus	Adult	Female			0	0			Woodland	37.1041	-122.28
RO_1_A_12	Big Basin SP - Rancho del Oso	Santa Cruz	California	2017-05-01	Ixodes pacificus	Adult	Female			0	0			Woodland	37.1041	-122.28
RO_1_A_13	Big Basin SP - Rancho del Oso	Santa Cruz	California	2017-05-01	Ixodes pacificus	Adult	Female			0	0			Woodland	37.1041	-122.28
RO_1_A_14	Big Basin SP - Rancho del Oso	Santa Cruz	California	2017-05-01	Ixodes pacificus	Adult	Female			0	0			Woodland	37.1041	-122.28
RO_1_A_15	Big Basin SP - Rancho del Oso	Santa Cruz	California	2017-05-01	Ixodes pacificus	Adult	Female			0	0			Woodland	37.1041	-122.28
RO_1_A_16	Big Basin SP - Rancho del Oso	Santa Cruz	California	2017-05-01	Ixodes pacificus	Adult	Male			0	0			Woodland	37.1041	-122.28
RO_1_A_17	Big Basin SP - Rancho del Oso	Santa Cruz	California	2017-05-01	Ixodes pacificus	Adult	Male			0	0			Woodland	37.1041	-122.28
RO_1_A_19	Big Basin SP - Rancho del Oso	Santa Cruz	California	2017-05-01	Ixodes pacificus	Adult	Male			0	0			Woodland	37.1041	-122.28
RO_1_A_20	Big Basin SP - Rancho del Oso	Santa Cruz	California	2017-05-01	Ixodes pacificus	Adult	Male			0	0			Woodland	37.1041	-122.28
RO_1_A_21	Big Basin SP - Rancho del Oso	Santa Cruz	California	2017-05-01	Ixodes pacificus	Adult	Male			0	0			Woodland	37.1041	-122.28
RO_2_A	Big Basin SP - Rancho del Oso	Santa Cruz	California	2017-05-01	Ixodes pacificus	Adult	Male			0	0			Woodland	37.1041	-122.28
RO_2_N_1	Big Basin SP - Rancho del Oso	Santa Cruz	California	2017-05-01	Ixodes pacificus	Nymph				0	0			Woodland	37.1041	-122.28
RO_2_N_2	Big Basin SP - Rancho del Oso	Santa Cruz	California	2017-05-01	Ixodes pacificus	Nymph				0	0			Woodland	37.1041	-122.28
RO_1_N_1	Big Basin SP - Rancho del Oso	Santa Cruz	California	2017-05-01	Ixodes pacificus	Nymph				0	0			Woodland	37.1041	-122.28
RO_1_N_2	Big Basin SP - Rancho del Oso	Santa Cruz	California	2017-05-01	Ixodes pacificus	Nymph				0	0			Woodland	37.1041	-122.28
RO_1_N_3	Big Basin SP - Rancho del Oso	Santa Cruz	California	2017-05-01	Ixodes pacificus	Nymph				0	0			Woodland	37.1041	-122.28
RO_1_N_4	Big Basin SP - Rancho del Oso	Santa Cruz	California	2017-05-01	Ixodes pacificus	Nymph				0	0			Woodland	37.1041	-122.28
RO_1_N_5	Big Basin SP - Rancho del Oso	Santa Cruz	California	2017-05-01	Ixodes pacificus	Nymph				0	0			Woodland	37.1041	-122.28
RO_1_N_6	Big Basin SP - Rancho del Oso	Santa Cruz	California	2017-05-01	Ixodes pacificus	Nymph				0	0			Woodland	37.1041	-122.28
RO_1_N_7	Big Basin SP - Rancho del Oso	Santa Cruz	California	2017-05-01	Ixodes pacificus	Nymph				0	0			Woodland	37.1041	-122.28
RO_1_N_8	Big Basin SP - Rancho del Oso	Santa Cruz	California	2017-05-01	Ixodes pacificus	Nymph				0	0			Woodland	37.1041	-122.28
RO_1_N_9	Big Basin SP - Rancho del Oso	Santa Cruz	California	2017-05-01	Ixodes pacificus	Nymph				0	0			Woodland	37.1041	-122.28
RO_1_N_10	Big Basin SP - Rancho del Oso	Santa Cruz	California	2017-05-01	Ixodes pacificus	Nymph				0	0			Woodland	37.1041	-122.28
RO_1_N_11	Big Basin SP - Rancho del Oso	Santa Cruz	California	2017-05-01	Ixodes pacificus	Nymph				0	0			Woodland	37.1041	-122.28
RO_1_N_12	Big Basin SP - Rancho del Oso	Santa Cruz	California	2017-05-01	Ixodes pacificus	Nymph				0	0			Woodland	37.1041	-122.28
RO_1_N_13	Big Basin SP - Rancho del Oso	Santa Cruz	California	2017-05-01	Ixodes pacificus	Nymph				0	0			Woodland	37.1041	-122.28
BOLA_90 - 91	Bolinas Lagoon	Marin	California	2018-05-01	Ixodes pacificus	Larvae (2)				0	0	0	0	Woodland	Private	Private
BOLA_4	Bolinas Lagoon	Marin	California	2018-05-01	Ixodes pacificus	Nymph		Anaplasma		0	0	1	0	Woodland	Private	Private
BOLA_3	Bolinas Lagoon	Marin	California	2018-05-01	Ixodes pacificus	Nymph		Anaplasma		0	0	1	0	Woodland	Private	Private
BOLA_17	Bolinas Lagoon	Marin	California	2018-05-01	Ixodes pacificus	Nymph		Anaplasma		0	0	1	0	Woodland	Private	Private
BOLA_18	Bolinas Lagoon	Marin	California	2018-05-01	Ixodes pacificus	Nymph		Anaplasma		0	0	1	0	Woodland	Private	Private
BOLA_2	Bolinas Lagoon	Marin	California	2018-05-01	Ixodes pacificus	Nymph		Anaplasma		0	0	1	0	Woodland	Private	Private
BOLA_1	Bolinas Lagoon	Marin	California	2018-05-01	Ixodes pacificus	Nymph		Anaplasma		0	0	1	0	Woodland	Private	Private
BOLA_22	Bolinas Lagoon	Marin	California	2018-05-01	Ixodes pacificus	Nymph		Anaplasma & B burg	Not sequenced	1	0	1	0	Woodland	Private	Private
BOLA_87	Bolinas Lagoon	Marin	California	2018-05-01	Ixodes pacificus	Nymph		B. burgdorferi	Sequenced	1	0	0	0	Woodland	Private	Private
BOLA_58	Bolinas Lagoon	Marin	California	2018-05-01	Ixodes pacificus	Nymph		B. burgdorferi	Sequenced	1	0	0	0	Woodland	Private	Private
BOLA_35	Bolinas Lagoon	Marin	California	2018-05-01	Ixodes pacificus	Nymph		B. burgdorferi	Not sequenced	1	0	0	0	Woodland	Private	Private
BOLA_36	Bolinas Lagoon	Marin	California	2018-05-01	Ixodes pacificus	Nymph		B. burgdorferi	Not sequenced	1	0	0	0	Woodland	Private	Private
BOLA_14	Bolinas Lagoon	Marin	California	2018-05-01	Ixodes pacificus	Nymph		B. burgdorferi	Not sequenced	1	0	0	0	Woodland	Private	Private
BOLA_9	Bolinas Lagoon	Marin	California	2018-05-01	Ixodes pacificus	Nymph		B. miyamotoi	Not sequenced	0	1	0	0	Woodland	Private	Private
BOLA_7	Bolinas Lagoon	Marin	California	2018-05-01	Ixodes pacificus	Nymph		B. miyamotoi	Sequenced	0	1	0	0	Woodland	Private	Private
BOLA_6	Bolinas Lagoon	Marin	California	2018-05-01	Ixodes pacificus	Nymph		B. miyamotoi	Not sequenced	0	1	0	0	Woodland	Private	Private
BOLA_51	Bolinas Lagoon	Marin	California	2018-05-01	Ixodes pacificus	Nymph		B. miyamotoi	Sequenced	0	1	0	0	Woodland	Private	Private
BOLA_44	Bolinas Lagoon	Marin	California	2018-05-01	Ixodes pacificus	Nymph		B. miyamotoi	Sequenced	0	1	0	0	Woodland	Private	Private
BOLA_46	Bolinas Lagoon	Marin	California	2018-05-01	Ixodes pacificus	Nymph		B. miyamotoi	Not sequenced	0	1	0	0	Woodland	Private	Private
BOLA_39	Bolinas Lagoon	Marin	California	2018-05-01	Ixodes pacificus	Nymph		B. miyamotoi	Sequenced	0	1	0	0	Woodland	Private	Private
BOLA_34	Bolinas Lagoon	Marin	California	2018-05-01	Ixodes pacificus	Nymph		B. miyamotoi	Sequenced	0	1	0	0	Woodland	Private	Private
BOLA_37	Bolinas Lagoon	Marin	California	2018-05-01	Ixodes pacificus	Nymph		B. miyamotoi	Not sequenced	0	1	0	0	Woodland	Private	Private
BOLA_32	Bolinas Lagoon	Marin	California	2018-05-01	Ixodes pacificus	Nymph		B. miyamotoi	Not sequenced	0	1	0	0	Woodland	Private	Private
BOLA_29	Bolinas Lagoon	Marin	California	2018-05-01	Ixodes pacificus	Nymph		B. miyamotoi	Not sequenced	0	1	0	0	Woodland	Private	Private
BOLA_30	Bolinas Lagoon	Marin	California	2018-05-01	Ixodes pacificus	Nymph		B. miyamotoi	Not sequenced	0	1	0	0	Woodland	Private	Private
BOLA_26	Bolinas Lagoon	Marin	California	2018-05-01	Ixodes pacificus	Nymph		B. miyamotoi	Not sequenced	0	1	0	0	Woodland	Private	Private
BOLA_27	Bolinas Lagoon	Marin	California	2018-05-01	Ixodes pacificus	Nymph		B. miyamotoi	Not sequenced	0	1	0	0	Woodland	Private	Private
BOLA_19	Bolinas Lagoon	Marin	California	2018-05-01	Ixodes pacificus	Nymph		B. miyamotoi	Not sequenced	0	1	0	0	Woodland	Private	Private
BOLA_10	Bolinas Lagoon	Marin	California	2018-05-01	Ixodes pacificus	Nymph		B. miyamotoi	Not sequenced	0	1	0	0	Woodland	Private	Private
BOLA_11	Bolinas Lagoon	Marin	California	2018-05-01	Ixodes pacificus	Nymph				0	0	0	0	Woodland	Private	Private
BOLA_12	Bolinas Lagoon	Marin	California	2018-05-01	Ixodes pacificus	Nymph				0	0	0	0	Woodland	Private	Private
BOLA_13	Bolinas Lagoon	Marin	California	2018-05-01	Ixodes pacificus	Nymph				0	0	0	0	Woodland	Private	Private
BOLA_15	Bolinas Lagoon	Marin	California	2018-05-01	Ixodes pacificus	Nymph				0	0	0	0	Woodland	Private	Private
BOLA_16	Bolinas Lagoon	Marin	California	2018-05-01	Ixodes pacificus	Nymph				0	0	0	0	Woodland	Private	Private
BOLA_20	Bolinas Lagoon	Marin	California	2018-05-01	Ixodes pacificus	Nymph				0	0	0	0	Woodland	Private	Private
BOLA_21	Bolinas Lagoon	Marin	California	2018-05-01	Ixodes pacificus	Nymph				0	0	0	0	Woodland	Private	Private
BOLA_23	Bolinas Lagoon	Marin	California	2018-05-01	Ixodes pacificus	Nymph				0	0	0	0	Woodland	Private	Private
BOLA_24	Bolinas Lagoon	Marin	California	2018-05-01	Ixodes pacificus	Nymph				0	0	0	0	Woodland	Private	Private
BOLA_25	Bolinas Lagoon	Marin	California	2018-05-01	Ixodes pacificus	Nymph				0	0	0	0	Woodland	Private	Private
BOLA_28	Bolinas Lagoon	Marin	California	2018-05-01	Ixodes pacificus	Nymph				0	0	0	0	Woodland	Private	Private
BOLA_31	Bolinas Lagoon	Marin	California	2018-05-01	Ixodes pacificus	Nymph				0	0	0	0	Woodland	Private	Private
BOLA_33	Bolinas Lagoon	Marin	California	2018-05-01	Ixodes pacificus	Nymph				0	0	0	0	Woodland	Private	Private
BOLA_38	Bolinas Lagoon	Marin	California	2018-05-01	Ixodes pacificus	Nymph				0	0	0	0	Woodland	Private	Private
BOLA_40	Bolinas Lagoon	Marin	California	2018-05-01	Ixodes pacificus	Nymph				0	0	0	0	Woodland	Private	Private
BOLA_41	Bolinas Lagoon	Marin	California	2018-05-01	Ixodes pacificus	Nymph				0	0	0	0	Woodland	Private	Private
BOLA_42	Bolinas Lagoon	Marin	California	2018-05-01	Ixodes pacificus	Nymph				0	0	0	0	Woodland	Private	Private
BOLA_43	Bolinas Lagoon	Marin	California	2018-05-01	Ixodes pacificus	Nymph				0	0	0	0	Woodland	Private	Private
BOLA_45	Bolinas Lagoon	Marin	California	2018-05-01	Ixodes pacificus	Nymph				0	0	0	0	Woodland	Private	Private
BOLA_47	Bolinas Lagoon	Marin	California	2018-05-01	Ixodes pacificus	Nymph				0	0	0	0	Woodland	Private	Private
BOLA_48	Bolinas Lagoon	Marin	California	2018-05-01	Ixodes pacificus	Nymph				0	0	0	0	Woodland	Private	Private
BOLA_49	Bolinas Lagoon	Marin	California	2018-05-01	Ixodes pacificus	Nymph				0	0	0	0	Woodland	Private	Private
BOLA_5	Bolinas Lagoon	Marin	California	2018-05-01	Ixodes pacificus	Nymph				0	0	0	0	Woodland	Private	Private
BOLA_50	Bolinas Lagoon	Marin	California	2018-05-01	Ixodes pacificus	Nymph				0	0	0	0	Woodland	Private	Private
BOLA_52	Bolinas Lagoon	Marin	California	2018-05-01	Ixodes pacificus	Nymph				0	0	0	0	Woodland	Private	Private
BOLA_53	Bolinas Lagoon	Marin	California	2018-05-01	Ixodes pacificus	Nymph				0	0	0	0	Woodland	Private	Private
BOLA_54	Bolinas Lagoon	Marin	California	2018-05-01	Ixodes pacificus	Nymph				0	0	0	0	Woodland	Private	Private
BOLA_55	Bolinas Lagoon	Marin	California	2018-05-01	Ixodes pacificus	Nymph				0	0	0	0	Woodland	Private	Private
BOLA_56	Bolinas Lagoon	Marin	California	2018-05-01	Ixodes pacificus	Nymph				0	0	0	0	Woodland	Private	Private
BOLA_57	Bolinas Lagoon	Marin	California	2018-05-01	Ixodes pacificus	Nymph				0	0	0	0	Woodland	Private	Private
BOLA_59	Bolinas Lagoon	Marin	California	2018-05-01	Ixodes pacificus	Nymph				0	0	0	0	Woodland	Private	Private
BOLA_60	Bolinas Lagoon	Marin	California	2018-05-01	Ixodes pacificus	Nymph				0	0	0	0	Woodland	Private	Private
BOLA_61	Bolinas Lagoon	Marin	California	2018-05-01	Ixodes pacificus	Nymph				0	0	0	0	Woodland	Private	Private
BOLA_62	Bolinas Lagoon	Marin	California	2018-05-01	Ixodes pacificus	Nymph				0	0	0	0	Woodland	Private	Private
BOLA_63	Bolinas Lagoon	Marin	California	2018-05-01	Ixodes pacificus	Nymph				0	0	0	0	Woodland	Private	Private
BOLA_64	Bolinas Lagoon	Marin	California	2018-05-01	Ixodes pacificus	Nymph				0	0	0	0	Woodland	Private	Private
BOLA_65	Bolinas Lagoon	Marin	California	2018-05-01	Ixodes pacificus	Nymph				0	0	0	0	Woodland	Private	Private
BOLA_66	Bolinas Lagoon	Marin	California	2018-05-01	Ixodes pacificus	Nymph				0	0	0	0	Woodland	Private	Private
BOLA_67	Bolinas Lagoon	Marin	California	2018-05-01	Ixodes pacificus	Nymph				0	0	0	0	Woodland	Private	Private
BOLA_68	Bolinas Lagoon	Marin	California	2018-05-01	Ixodes pacificus	Nymph				0	0	0	0	Woodland	Private	Private
BOLA_69	Bolinas Lagoon	Marin	California	2018-05-01	Ixodes pacificus	Nymph				0	0	0	0	Woodland	Private	Private
BOLA_70	Bolinas Lagoon	Marin	California	2018-05-01	Ixodes pacificus	Nymph				0	0	0	0	Woodland	Private	Private
BOLA_71	Bolinas Lagoon	Marin	California	2018-05-01	Ixodes pacificus	Nymph				0	0	0	0	Woodland	Private	Private
BOLA_72	Bolinas Lagoon	Marin	California	2018-05-01	Ixodes pacificus	Nymph				0	0	0	0	Woodland	Private	Private
BOLA_73	Bolinas Lagoon	Marin	California	2018-05-01	Ixodes pacificus	Nymph				0	0	0	0	Woodland	Private	Private
BOLA_74	Bolinas Lagoon	Marin	California	2018-05-01	Ixodes pacificus	Nymph				0	0	0	0	Woodland	Private	Private
BOLA_75	Bolinas Lagoon	Marin	California	2018-05-01	Ixodes pacificus	Nymph				0	0	0	0	Woodland	Private	Private
BOLA_76	Bolinas Lagoon	Marin	California	2018-05-01	Ixodes pacificus	Nymph				0	0	0	0	Woodland	Private	Private
BOLA_77	Bolinas Lagoon	Marin	California	2018-05-01	Ixodes pacificus	Nymph				0	0	0	0	Woodland	Private	Private
BOLA_78	Bolinas Lagoon	Marin	California	2018-05-01	Ixodes pacificus	Nymph				0	0	0	0	Woodland	Private	Private
BOLA_79	Bolinas Lagoon	Marin	California	2018-05-01	Ixodes pacificus	Nymph				0	0	0	0	Woodland	Private	Private
BOLA_8	Bolinas Lagoon	Marin	California	2018-05-01	Ixodes pacificus	Nymph				0	0	0	0	Woodland	Private	Private
BOLA_80	Bolinas Lagoon	Marin	California	2018-05-01	Ixodes pacificus	Nymph				0	0	0	0	Woodland	Private	Private
BOLA_81	Bolinas Lagoon	Marin	California	2018-05-01	Ixodes pacificus	Nymph				0	0	0	0	Woodland	Private	Private
BOLA_82	Bolinas Lagoon	Marin	California	2018-05-01	Ixodes pacificus	Nymph				0	0	0	0	Woodland	Private	Private
BOLA_83	Bolinas Lagoon	Marin	California	2018-05-01	Ixodes pacificus	Nymph				0	0	0	0	Woodland	Private	Private
BOLA_84	Bolinas Lagoon	Marin	California	2018-05-01	Ixodes pacificus	Nymph				0	0	0	0	Woodland	Private	Private
BOLA_85	Bolinas Lagoon	Marin	California	2018-05-01	Ixodes pacificus	Nymph				0	0	0	0	Woodland	Private	Private
BOLA_86	Bolinas Lagoon	Marin	California	2018-05-01	Ixodes pacificus	Nymph				0	0	0	0	Woodland	Private	Private
BOLA_88	Bolinas Lagoon	Marin	California	2018-05-01	Ixodes pacificus	Nymph				0	0	0	0	Woodland	Private	Private
BOLA_89	Bolinas Lagoon	Marin	California	2018-05-01	Ixodes pacificus	Nymph				0	0	0	0	Woodland	Private	Private
BOLA_92	Bolinas Lagoon	Marin	California	2018-05-01	Ixodes pacificus	Nymph				0	0	0	0	Woodland	Private	Private
CCOP1_36	Cascade Canyon Open Space	Marin	California	2016-05-01	Ixodes pacificus	Larvae (15)				0	0	0	0	Woodland	37.9786	-122.616
CCOP1_35	Cascade Canyon Open Space	Marin	California	2016-05-01	Ixodes pacificus	Larvae (20)				0	0	0	0	Woodland	37.9786	-122.616
CCOP1_5	Cascade Canyon Open Space	Marin	California	2016-05-01	Ixodes pacificus	Nymph		B. burgdorferi	Sequenced	1	0	0	0	Woodland	37.9786	-122.616
CCOP1_1	Cascade Canyon Open Space	Marin	California	2016-05-01	Ixodes pacificus	Nymph				0	0	0	0	Woodland	37.9786	-122.616
CCOP1_10	Cascade Canyon Open Space	Marin	California	2016-05-01	Ixodes pacificus	Nymph				0	0	0	0	Woodland	37.9786	-122.616
CCOP1_11	Cascade Canyon Open Space	Marin	California	2016-05-01	Ixodes pacificus	Nymph				0	0	0	0	Woodland	37.9786	-122.616
CCOP1_12	Cascade Canyon Open Space	Marin	California	2016-05-01	Ixodes pacificus	Nymph				0	0	0	0	Woodland	37.9786	-122.616
CCOP1_13	Cascade Canyon Open Space	Marin	California	2016-05-01	Ixodes pacificus	Nymph				0	0	0	0	Woodland	37.9786	-122.616
CCOP1_14	Cascade Canyon Open Space	Marin	California	2016-05-01	Ixodes pacificus	Nymph				0	0	0	0	Woodland	37.9786	-122.616
CCOP1_15	Cascade Canyon Open Space	Marin	California	2016-05-01	Ixodes pacificus	Nymph				0	0	0	0	Woodland	37.9786	-122.616
CCOP1_16	Cascade Canyon Open Space	Marin	California	2016-05-01	Ixodes pacificus	Nymph				0	0	0	0	Woodland	37.9786	-122.616
CCOP1_17	Cascade Canyon Open Space	Marin	California	2016-05-01	Ixodes pacificus	Nymph				0	0	0	0	Woodland	37.9786	-122.616
CCOP1_18	Cascade Canyon Open Space	Marin	California	2016-05-01	Ixodes pacificus	Nymph				0	0	0	0	Woodland	37.9786	-122.616
CCOP1_19	Cascade Canyon Open Space	Marin	California	2016-05-01	Ixodes pacificus	Nymph				0	0	0	0	Woodland	37.9786	-122.616
CCOP1_2	Cascade Canyon Open Space	Marin	California	2016-05-01	Ixodes pacificus	Nymph				0	0	0	0	Woodland	37.9786	-122.616
CCOP1_20	Cascade Canyon Open Space	Marin	California	2016-05-01	Ixodes pacificus	Nymph				0	0	0	0	Woodland	37.9786	-122.616
CCOP1_21	Cascade Canyon Open Space	Marin	California	2016-05-01	Ixodes pacificus	Nymph				0	0	0	0	Woodland	37.9786	-122.616
CCOP1_22	Cascade Canyon Open Space	Marin	California	2016-05-01	Ixodes pacificus	Nymph				0	0	0	0	Woodland	37.9786	-122.616
CCOP1_23	Cascade Canyon Open Space	Marin	California	2016-05-01	Ixodes pacificus	Nymph				0	0	0	0	Woodland	37.9786	-122.616
CCOP1_24	Cascade Canyon Open Space	Marin	California	2016-05-01	Ixodes pacificus	Nymph				0	0	0	0	Woodland	37.9786	-122.616
CCOP1_25	Cascade Canyon Open Space	Marin	California	2016-05-01	Ixodes pacificus	Nymph				0	0	0	0	Woodland	37.9786	-122.616
CCOP1_26	Cascade Canyon Open Space	Marin	California	2016-05-01	Ixodes pacificus	Nymph				0	0	0	0	Woodland	37.9786	-122.616
CCOP1_27	Cascade Canyon Open Space	Marin	California	2016-05-01	Ixodes pacificus	Nymph				0	0	0	0	Woodland	37.9786	-122.616
CCOP1_28	Cascade Canyon Open Space	Marin	California	2016-05-01	Ixodes pacificus	Nymph				0	0	0	0	Woodland	37.9786	-122.616
CCOP1_29	Cascade Canyon Open Space	Marin	California	2016-05-01	Ixodes pacificus	Nymph				0	0	0	0	Woodland	37.9786	-122.616
CCOP1_3	Cascade Canyon Open Space	Marin	California	2016-05-01	Ixodes pacificus	Nymph				0	0	0	0	Woodland	37.9786	-122.616
CCOP1_30	Cascade Canyon Open Space	Marin	California	2016-05-01	Ixodes pacificus	Nymph				0	0	0	0	Woodland	37.9786	-122.616
CCOP1_31	Cascade Canyon Open Space	Marin	California	2016-05-01	Ixodes pacificus	Nymph				0	0	0	0	Woodland	37.9786	-122.616
CCOP1_32	Cascade Canyon Open Space	Marin	California	2016-05-01	Ixodes pacificus	Nymph				0	0	0	0	Woodland	37.9786	-122.616
CCOP1_33	Cascade Canyon Open Space	Marin	California	2016-05-01	Ixodes pacificus	Nymph				0	0	0	0	Woodland	37.9786	-122.616
CCOP1_34	Cascade Canyon Open Space	Marin	California	2016-05-01	Ixodes pacificus	Nymph				0	0	0	0	Woodland	37.9786	-122.616
CCOP1_4	Cascade Canyon Open Space	Marin	California	2016-05-01	Ixodes pacificus	Nymph				0	0	0	0	Woodland	37.9786	-122.616
CCOP1_6	Cascade Canyon Open Space	Marin	California	2016-05-01	Ixodes pacificus	Nymph				0	0	0	0	Woodland	37.9786	-122.616
CCOP1_7	Cascade Canyon Open Space	Marin	California	2016-05-01	Ixodes pacificus	Nymph				0	0	0	0	Woodland	37.9786	-122.616
CCOP1_8	Cascade Canyon Open Space	Marin	California	2016-05-01	Ixodes pacificus	Nymph				0	0	0	0	Woodland	37.9786	-122.616
CCOP1_9	Cascade Canyon Open Space	Marin	California	2016-05-01	Ixodes pacificus	Nymph				0	0	0	0	Woodland	37.9786	-122.616
CCT.34	China Camp	Marin	California	2016-01-01	Ixodes pacificus	Adult	Male	Anaplasma		0	0	1	0	Woodland	38.004	-122.498
CCE.16	China Camp	Marin	California	2016-01-01	Ixodes pacificus	Adult	Male	Anaplasma		0	0	1	0	Woodland	38.004	-122.498
CCT.35	China Camp	Marin	California	2016-01-01	Ixodes pacificus	Adult	Male	B. burgdorferi	Sequenced	1	0	0	0	Woodland	38.004	-122.498
CCT.55	China Camp	Marin	California	2016-01-03	Ixodes pacificus	Adult	Male	B. miyamotoi	Sequenced	0	1	0	0	Woodland	38.004	-122.498
CCT.17	China Camp	Marin	California	2016-01-03	Ixodes pacificus	Adult	Female	B. miyamotoi	Not sequenced	0	1	0	0	Woodland	38.004	-122.498
CCE.19	China Camp	Marin	California	2016-01-03	Ixodes pacificus	Adult	Male	B. miyamotoi	Sequenced	0	1	0	0	Woodland	38.004	-122.498
CCE.10	China Camp	Marin	California	2016-01-03	Ixodes pacificus	Adult	Female			0	0	0	0	Woodland	38.004	-122.498
CCE.11	China Camp	Marin	California	2016-01-03	Ixodes pacificus	Adult	Female			0	0	0	0	Woodland	38.004	-122.498
CCE.12	China Camp	Marin	California	2016-01-03	Ixodes pacificus	Adult	Female			0	0	0	0	Woodland	38.004	-122.498
CCE.13	China Camp	Marin	California	2016-01-03	Ixodes pacificus	Adult	Male			0	0	0	0	Woodland	38.004	-122.498
CCE.14	China Camp	Marin	California	2016-01-03	Ixodes pacificus	Adult	Male			0	0	0	0	Woodland	38.004	-122.498
CCE.15	China Camp	Marin	California	2016-01-03	Ixodes pacificus	Adult	Male			0	0	0	0	Woodland	38.004	-122.498
CCE.17	China Camp	Marin	California	2016-01-03	Ixodes pacificus	Adult	Male			0	0	0	0	Woodland	38.004	-122.498
CCE.17	China Camp	Marin	California	2016-01-03	Ixodes pacificus	Adult	Male			0	0	0	0	Woodland	38.004	-122.498
CCE.18	China Camp	Marin	California	2016-01-03	Ixodes pacificus	Adult	Male			0	0	0	0	Woodland	38.004	-122.498
CCE.2	China Camp	Marin	California	2016-01-03	Ixodes pacificus	Adult	Female			0	0	0	0	Woodland	38.004	-122.498
CCE.22	China Camp	Marin	California	2016-01-03	Ixodes pacificus	Adult	Male			0	0	0	0	Woodland	38.004	-122.498
CCE.23	China Camp	Marin	California	2016-01-03	Ixodes pacificus	Adult	Male			0	0	0	0	Woodland	38.004	-122.498
CCE.24A	China Camp	Marin	California	2016-01-03	Ixodes pacificus	Adult	Male			0	0	0	0	Woodland	38.004	-122.498
CCE.24B	China Camp	Marin	California	2016-01-03	Ixodes pacificus	Adult	Male			0	0	0	0	Woodland	38.004	-122.498
CCE.3	China Camp	Marin	California	2016-01-03	Ixodes pacificus	Adult	Female			0	0	0	0	Woodland	38.004	-122.498
CCE.4	China Camp	Marin	California	2016-01-03	Ixodes pacificus	Adult	Female			0	0	0	0	Woodland	38.004	-122.498
CCE.6A	China Camp	Marin	California	2016-01-03	Ixodes pacificus	Adult	Female			0	0	0	0	Woodland	38.004	-122.498
CCE.6B	China Camp	Marin	California	2016-01-03	Ixodes pacificus	Adult	Female			0	0	0	0	Woodland	38.004	-122.498
CCE.8	China Camp	Marin	California	2016-01-03	Ixodes pacificus	Adult	Female			0	0	0	0	Woodland	38.004	-122.498
CCE.9	China Camp	Marin	California	2016-01-03	Ixodes pacificus	Adult	Female			0	0	0	0	Woodland	38.004	-122.498
CCE.26	China Camp	Marin	California	2016-01-03	Ixodes pacificus	Adult	Male			0	0	0	0	Woodland	38.004	-122.498
CCI.1	China Camp	Marin	California	2016-01-03	Ixodes pacificus	Adult	Male			0	0	0	0	Woodland	38.004	-122.498
CCT.10	China Camp	Marin	California	2016-01-03	Ixodes pacificus	Adult	Female			0	0	0	0	Woodland	38.004	-122.498
CCT.11	China Camp	Marin	California	2016-01-03	Ixodes pacificus	Adult	Female			0	0	0	0	Woodland	38.004	-122.498
CCT.12	China Camp	Marin	California	2016-01-03	Ixodes pacificus	Adult	Female			0	0	0	0	Woodland	38.004	-122.498
CCT.13	China Camp	Marin	California	2016-01-03	Ixodes pacificus	Adult	Female			0	0	0	0	Woodland	38.004	-122.498
CCT.14	China Camp	Marin	California	2016-01-03	Ixodes pacificus	Adult	Female			0	0	0	0	Woodland	38.004	-122.498
CCT.15	China Camp	Marin	California	2016-01-03	Ixodes pacificus	Adult	Female			0	0	0	0	Woodland	38.004	-122.498
CCT.16	China Camp	Marin	California	2016-01-03	Ixodes pacificus	Adult	Female			0	0	0	0	Woodland	38.004	-122.498
CCT.18	China Camp	Marin	California	2016-01-03	Ixodes pacificus	Adult	Female			0	0	0	0	Woodland	38.004	-122.498
CCT.19	China Camp	Marin	California	2016-01-03	Ixodes pacificus	Adult	Female			0	0	0	0	Woodland	38.004	-122.498
CCT.2	China Camp	Marin	California	2016-01-03	Ixodes pacificus	Adult	Female			0	0	0	0	Woodland	38.004	-122.498
CCT.20A	China Camp	Marin	California	2016-01-03	Ixodes pacificus	Adult	Female			0	0	0	0	Woodland	38.004	-122.498
CCT.20B	China Camp	Marin	California	2016-01-03	Ixodes pacificus	Adult	Female			0	0	0	0	Woodland	38.004	-122.498
CCT.21	China Camp	Marin	California	2016-01-03	Ixodes pacificus	Adult	Female			0	0	0	0	Woodland	38.004	-122.498
CCT.22	China Camp	Marin	California	2016-01-03	Ixodes pacificus	Adult	Female			0	0	0	0	Woodland	38.004	-122.498
CCT.23a	China Camp	Marin	California	2016-01-03	Ixodes pacificus	Adult	Female			0	0	0	0	Woodland	38.004	-122.498
CCT.23b	China Camp	Marin	California	2016-01-03	Ixodes pacificus	Adult	Female			0	0	0	0	Woodland	38.004	-122.498
CCT.24	China Camp	Marin	California	2016-01-03	Ixodes pacificus	Adult	Female			0	0	0	0	Woodland	38.004	-122.498
CCT.25	China Camp	Marin	California	2016-01-03	Ixodes pacificus	Adult	Female			0	0	0	0	Woodland	38.004	-122.498
CCT.26	China Camp	Marin	California	2016-01-03	Ixodes pacificus	Adult	Female			0	0	0	0	Woodland	38.004	-122.498
CCT.27	China Camp	Marin	California	2016-01-03	Ixodes pacificus	Adult	Female			0	0	0	0	Woodland	38.004	-122.498
CCT.28	China Camp	Marin	California	2016-01-03	Ixodes pacificus	Adult	Male			0	0	0	0	Woodland	38.004	-122.498
CCT.29	China Camp	Marin	California	2016-01-03	Ixodes pacificus	Adult	Male			0	0	0	0	Woodland	38.004	-122.498
CCT.3	China Camp	Marin	California	2016-01-03	Ixodes pacificus	Adult	Female			0	0	0	0	Woodland	38.004	-122.498
CCT.30	China Camp	Marin	California	2016-01-03	Ixodes pacificus	Adult	Male			0	0	0	0	Woodland	38.004	-122.498
CCT.31	China Camp	Marin	California	2016-01-03	Ixodes pacificus	Adult	Male			0	0	0	0	Woodland	38.004	-122.498
CCT.32	China Camp	Marin	California	2016-01-03	Ixodes pacificus	Adult	Male			0	0	0	0	Woodland	38.004	-122.498
CCT.33	China Camp	Marin	California	2016-01-03	Ixodes pacificus	Adult	Male			0	0	0	0	Woodland	38.004	-122.498
CCT.36	China Camp	Marin	California	2016-01-03	Ixodes pacificus	Adult	Male			0	0	0	0	Woodland	38.004	-122.498
CCT.37	China Camp	Marin	California	2016-01-03	Ixodes pacificus	Adult	Male			0	0	0	0	Woodland	38.004	-122.498
CCT.38	China Camp	Marin	California	2016-01-03	Ixodes pacificus	Adult	Male			0	0	0	0	Woodland	38.004	-122.498
CCT.39	China Camp	Marin	California	2016-01-03	Ixodes pacificus	Adult	Male			0	0	0	0	Woodland	38.004	-122.498
CCT.4	China Camp	Marin	California	2016-01-03	Ixodes pacificus	Adult	Female			0	0	0	0	Woodland	38.004	-122.498
CCT.40	China Camp	Marin	California	2016-01-03	Ixodes pacificus	Adult	Male			0	0	0	0	Woodland	38.004	-122.498
CCT.41	China Camp	Marin	California	2016-01-03	Ixodes pacificus	Adult	Male			0	0	0	0	Woodland	38.004	-122.498
CCT.42	China Camp	Marin	California	2016-01-03	Ixodes pacificus	Adult	Male			0	0	0	0	Woodland	38.004	-122.498
CCT.43	China Camp	Marin	California	2016-01-03	Ixodes pacificus	Adult	Male			0	0	0	0	Woodland	38.004	-122.498
CCT.44	China Camp	Marin	California	2016-01-03	Ixodes pacificus	Adult	Male			0	0	0	0	Woodland	38.004	-122.498
CCT.45	China Camp	Marin	California	2016-01-03	Ixodes pacificus	Adult	Male			0	0	0	0	Woodland	38.004	-122.498
CCT.46	China Camp	Marin	California	2016-01-03	Ixodes pacificus	Adult	Male			0	0	0	0	Woodland	38.004	-122.498
CCT.47	China Camp	Marin	California	2016-01-03	Ixodes pacificus	Adult	Male			0	0	0	0	Woodland	38.004	-122.498
CCT.48	China Camp	Marin	California	2016-01-03	Ixodes pacificus	Adult	Male			0	0	0	0	Woodland	38.004	-122.498
CCT.49	China Camp	Marin	California	2016-01-03	Ixodes pacificus	Adult	Male			0	0	0	0	Woodland	38.004	-122.498
CCT.5	China Camp	Marin	California	2016-01-03	Ixodes pacificus	Adult	Female			0	0	0	0	Woodland	38.004	-122.498
CCT.50	China Camp	Marin	California	2016-01-03	Ixodes pacificus	Adult	Male			0	0	0	0	Woodland	38.004	-122.498
CCT.51	China Camp	Marin	California	2016-01-03	Ixodes pacificus	Adult	Male			0	0	0	0	Woodland	38.004	-122.498
CCT.52	China Camp	Marin	California	2016-01-03	Ixodes pacificus	Adult	Male			0	0	0	0	Woodland	38.004	-122.498
CCT.53	China Camp	Marin	California	2016-01-03	Ixodes pacificus	Adult	Male			0	0	0	0	Woodland	38.004	-122.498
CCT.54	China Camp	Marin	California	2016-01-03	Ixodes pacificus	Adult	Male			0	0	0	0	Woodland	38.004	-122.498
CCT.56	China Camp	Marin	California	2016-01-03	Ixodes pacificus	Adult	Male			0	0	0	0	Woodland	38.004	-122.498
CCT.57	China Camp	Marin	California	2016-01-03	Ixodes pacificus	Adult	Male			0	0	0	0	Woodland	38.004	-122.498
CCT.58	China Camp	Marin	California	2016-01-03	Ixodes pacificus	Adult	Male			0	0	0	0	Woodland	38.004	-122.498
CCT.59	China Camp	Marin	California	2016-01-03	Ixodes pacificus	Adult	Male			0	0	0	0	Woodland	38.004	-122.498
CCT.6	China Camp	Marin	California	2016-01-03	Ixodes pacificus	Adult	Female			0	0	0	0	Woodland	38.004	-122.498
CCT.60	China Camp	Marin	California	2016-01-03	Ixodes pacificus	Adult	Male			0	0	0	0	Woodland	38.004	-122.498
CCT.61	China Camp	Marin	California	2016-01-03	Ixodes pacificus	Adult	Male			0	0	0	0	Woodland	38.004	-122.498
CCT.62	China Camp	Marin	California	2016-01-03	Ixodes pacificus	Adult	Male			0	0	0	0	Woodland	38.004	-122.498
CCT.63	China Camp	Marin	California	2016-01-03	Ixodes pacificus	Adult	Male			0	0	0	0	Woodland	38.004	-122.498
CCT.64	China Camp	Marin	California	2016-01-03	Ixodes pacificus	Adult	Male			0	0	0	0	Woodland	38.004	-122.498
CCT.7	China Camp	Marin	California	2016-01-03	Ixodes pacificus	Adult	Female			0	0	0	0	Woodland	38.004	-122.498
CCT.8	China Camp	Marin	California	2016-01-03	Ixodes pacificus	Adult	Female			0	0	0	0	Woodland	38.004	-122.498
CCT.9	China Camp	Marin	California	2016-01-03	Ixodes pacificus	Adult	Female			0	0	0	0	Woodland	38.004	-122.498
CC6_60-76	China Camp	Marin	California	2016-05-01	Ixodes pacificus	Larvae (16)				0	0	0	0	Woodland	38.004	-122.498
CC6_50	China Camp	Marin	California	2016-05-01	Ixodes pacificus	Nymph		Anaplasma		0	0	1	0	Woodland	38.004	-122.498
CC6_20	China Camp	Marin	California	2016-05-01	Ixodes pacificus	Nymph		B. miyamotoi	Sequenced	0	1	0	0	Woodland	38.004	-122.498
CC6_24	China Camp	Marin	California	2016-05-01	Ixodes pacificus	Nymph		B. miyamotoi	Not sequenced	0	1	0	0	Woodland	38.004	-122.498
CC6_13	China Camp	Marin	California	2016-05-01	Ixodes pacificus	Nymph		B. miyamotoi	Not sequenced	0	1	0	0	Woodland	38.004	-122.498
CC6_15	China Camp	Marin	California	2016-05-01	Ixodes pacificus	Nymph		B. miyamotoi	Not sequenced	0	1	0	0	Woodland	38.004	-122.498
CC6_46	China Camp	Marin	California	2016-05-01	Ixodes pacificus	Nymph		B. miyamotoi & Anaplasma	Sequenced	0	1	1	0	Woodland	38.004	-122.498
CC4_1	China Camp	Marin	California	2016-05-01	Ixodes pacificus	Nymph				0	0	0	0	Woodland	38.004	-122.498
CC4_2	China Camp	Marin	California	2016-05-01	Ixodes pacificus	Nymph				0	0	0	0	Woodland	38.004	-122.498
CC4_3	China Camp	Marin	California	2016-05-01	Ixodes pacificus	Nymph				0	0	0	0	Woodland	38.004	-122.498
CC4_4	China Camp	Marin	California	2016-05-01	Ixodes pacificus	Nymph				0	0	0	0	Woodland	38.004	-122.498
CC4_5	China Camp	Marin	California	2016-05-01	Ixodes pacificus	Nymph				0	0	0	0	Woodland	38.004	-122.498
CC4_6	China Camp	Marin	California	2016-05-01	Ixodes pacificus	Nymph				0	0	0	0	Woodland	38.004	-122.498
CC4_7	China Camp	Marin	California	2016-05-01	Ixodes pacificus	Nymph				0	0	0	0	Woodland	38.004	-122.498
CC4_8	China Camp	Marin	California	2016-05-01	Ixodes pacificus	Nymph				0	0	0	0	Woodland	38.004	-122.498
CC6_1	China Camp	Marin	California	2016-05-01	Ixodes pacificus	Nymph				0	0	0	0	Woodland	38.004	-122.498
CC6_10	China Camp	Marin	California	2016-05-01	Ixodes pacificus	Nymph				0	0	0	0	Woodland	38.004	-122.498
CC6_11	China Camp	Marin	California	2016-05-01	Ixodes pacificus	Nymph				0	0	0	0	Woodland	38.004	-122.498
CC6_12	China Camp	Marin	California	2016-05-01	Ixodes pacificus	Nymph				0	0	0	0	Woodland	38.004	-122.498
CC6_14	China Camp	Marin	California	2016-05-01	Ixodes pacificus	Nymph				0	0	0	0	Woodland	38.004	-122.498
CC6_16	China Camp	Marin	California	2016-05-01	Ixodes pacificus	Nymph				0	0	0	0	Woodland	38.004	-122.498
CC6_17	China Camp	Marin	California	2016-05-01	Ixodes pacificus	Nymph				0	0	0	0	Woodland	38.004	-122.498
CC6_18	China Camp	Marin	California	2016-05-01	Ixodes pacificus	Nymph				0	0	0	0	Woodland	38.004	-122.498
CC6_19	China Camp	Marin	California	2016-05-01	Ixodes pacificus	Nymph				0	0	0	0	Woodland	38.004	-122.498
CC6_2	China Camp	Marin	California	2016-05-01	Ixodes pacificus	Nymph				0	0	0	0	Woodland	38.004	-122.498
CC6_21	China Camp	Marin	California	2016-05-01	Ixodes pacificus	Nymph				0	0	0	0	Woodland	38.004	-122.498
CC6_22	China Camp	Marin	California	2016-05-01	Ixodes pacificus	Nymph				0	0	0	0	Woodland	38.004	-122.498
CC6_23	China Camp	Marin	California	2016-05-01	Ixodes pacificus	Nymph				0	0	0	0	Woodland	38.004	-122.498
CC6_25	China Camp	Marin	California	2016-05-01	Ixodes pacificus	Nymph				0	0	0	0	Woodland	38.004	-122.498
CC6_26	China Camp	Marin	California	2016-05-01	Ixodes pacificus	Nymph				0	0	0	0	Woodland	38.004	-122.498
CC6_27	China Camp	Marin	California	2016-05-01	Ixodes pacificus	Nymph				0	0	0	0	Woodland	38.004	-122.498
CC6_28	China Camp	Marin	California	2016-05-01	Ixodes pacificus	Nymph				0	0	0	0	Woodland	38.004	-122.498
CC6_29	China Camp	Marin	California	2016-05-01	Ixodes pacificus	Nymph				0	0	0	0	Woodland	38.004	-122.498
CC6_3	China Camp	Marin	California	2016-05-01	Ixodes pacificus	Nymph				0	0	0	0	Woodland	38.004	-122.498
CC6_30	China Camp	Marin	California	2016-05-01	Ixodes pacificus	Nymph				0	0	0	0	Woodland	38.004	-122.498
CC6_31	China Camp	Marin	California	2016-05-01	Ixodes pacificus	Nymph				0	0	0	0	Woodland	38.004	-122.498
CC6_32	China Camp	Marin	California	2016-05-01	Ixodes pacificus	Nymph				0	0	0	0	Woodland	38.004	-122.498
CC6_33	China Camp	Marin	California	2016-05-01	Ixodes pacificus	Nymph				0	0	0	0	Woodland	38.004	-122.498
CC6_34	China Camp	Marin	California	2016-05-01	Ixodes pacificus	Nymph				0	0	0	0	Woodland	38.004	-122.498
CC6_35	China Camp	Marin	California	2016-05-01	Ixodes pacificus	Nymph				0	0	0	0	Woodland	38.004	-122.498
CC6_36	China Camp	Marin	California	2016-05-01	Ixodes pacificus	Nymph				0	0	0	0	Woodland	38.004	-122.498
CC6_37	China Camp	Marin	California	2016-05-01	Ixodes pacificus	Nymph				0	0	0	0	Woodland	38.004	-122.498
CC6_38	China Camp	Marin	California	2016-05-01	Ixodes pacificus	Nymph				0	0	0	0	Woodland	38.004	-122.498
CC6_39	China Camp	Marin	California	2016-05-01	Ixodes pacificus	Nymph				0	0	0	0	Woodland	38.004	-122.498
CC6_4	China Camp	Marin	California	2016-05-01	Ixodes pacificus	Nymph				0	0	0	0	Woodland	38.004	-122.498
CC6_40	China Camp	Marin	California	2016-05-01	Ixodes pacificus	Nymph				0	0	0	0	Woodland	38.004	-122.498
CC6_41	China Camp	Marin	California	2016-05-01	Ixodes pacificus	Nymph				0	0	0	0	Woodland	38.004	-122.498
CC6_42	China Camp	Marin	California	2016-05-01	Ixodes pacificus	Nymph				0	0	0	0	Woodland	38.004	-122.498
CC6_43	China Camp	Marin	California	2016-05-01	Ixodes pacificus	Nymph				0	0	0	0	Woodland	38.004	-122.498
CC6_44	China Camp	Marin	California	2016-05-01	Ixodes pacificus	Nymph				0	0	0	0	Woodland	38.004	-122.498
CC6_45	China Camp	Marin	California	2016-05-01	Ixodes pacificus	Nymph				0	0	0	0	Woodland	38.004	-122.498
CC6_47	China Camp	Marin	California	2016-05-01	Ixodes pacificus	Nymph				0	0	0	0	Woodland	38.004	-122.498
CC6_48	China Camp	Marin	California	2016-05-01	Ixodes pacificus	Nymph				0	0	0	0	Woodland	38.004	-122.498
CC6_49	China Camp	Marin	California	2016-05-01	Ixodes pacificus	Nymph				0	0	0	0	Woodland	38.004	-122.498
CC6_5	China Camp	Marin	California	2016-05-01	Ixodes pacificus	Nymph				0	0	0	0	Woodland	38.004	-122.498
CC6_51	China Camp	Marin	California	2016-05-01	Ixodes pacificus	Nymph				0	0	0	0	Woodland	38.004	-122.498
CC6_52	China Camp	Marin	California	2016-05-01	Ixodes pacificus	Nymph				0	0	0	0	Woodland	38.004	-122.498
CC6_53	China Camp	Marin	California	2016-05-01	Ixodes pacificus	Nymph				0	0	0	0	Woodland	38.004	-122.498
CC6_54	China Camp	Marin	California	2016-05-01	Ixodes pacificus	Nymph				0	0	0	0	Woodland	38.004	-122.498
CC6_55	China Camp	Marin	California	2016-05-01	Ixodes pacificus	Nymph				0	0	0	0	Woodland	38.004	-122.498
CC6_56	China Camp	Marin	California	2016-05-01	Ixodes pacificus	Nymph				0	0	0	0	Woodland	38.004	-122.498
CC6_57	China Camp	Marin	California	2016-05-01	Ixodes pacificus	Nymph				0	0	0	0	Woodland	38.004	-122.498
CC6_58	China Camp	Marin	California	2016-05-01	Ixodes pacificus	Nymph				0	0	0	0	Woodland	38.004	-122.498
CC6_59	China Camp	Marin	California	2016-05-01	Ixodes pacificus	Nymph				0	0	0	0	Woodland	38.004	-122.498
CC6_6	China Camp	Marin	California	2016-05-01	Ixodes pacificus	Nymph				0	0	0	0	Woodland	38.004	-122.498
CC6_7	China Camp	Marin	California	2016-05-01	Ixodes pacificus	Nymph				0	0	0	0	Woodland	38.004	-122.498
CC6_8	China Camp	Marin	California	2016-05-01	Ixodes pacificus	Nymph				0	0	0	0	Woodland	38.004	-122.498
CC6_9	China Camp	Marin	California	2016-05-01	Ixodes pacificus	Nymph				0	0	0	0	Woodland	38.004	-122.498
ES1.12	Elkhorn Slough	Monterey	California	2015-12-30	Ixodes pacificus	Adult	Female			0	0	0	0	Grassland	36.8143	-121.736
ES1.13	Elkhorn Slough	Monterey	California	2015-12-30	Ixodes pacificus	Adult	Female			0	0	0	0	Grassland	36.8143	-121.736
ES1.14	Elkhorn Slough	Monterey	California	2015-12-30	Ixodes pacificus	Adult	Female			0	0	0	0	Grassland	36.8143	-121.736
ES1.15	Elkhorn Slough	Monterey	California	2015-12-30	Ixodes pacificus	Adult	Male			0	0	0	0	Grassland	36.8143	-121.736
ES1.16	Elkhorn Slough	Monterey	California	2015-12-30	Ixodes pacificus	Adult	Male			0	0	0	0	Grassland	36.8143	-121.736
ES1.17	Elkhorn Slough	Monterey	California	2015-12-30	Ixodes pacificus	Adult	Male			0	0	0	0	Grassland	36.8143	-121.736
ES1.18	Elkhorn Slough	Monterey	California	2015-12-30	Ixodes pacificus	Adult	Male			0	0	0	0	Grassland	36.8143	-121.736
ES1.19	Elkhorn Slough	Monterey	California	2015-12-30	Ixodes pacificus	Adult	Male			0	0	0	0	Grassland	36.8143	-121.736
ES1.20	Elkhorn Slough	Monterey	California	2015-12-30	Ixodes pacificus	Adult	Male			0	0	0	0	Grassland	36.8143	-121.736
ES1.21	Elkhorn Slough	Monterey	California	2015-12-30	Ixodes pacificus	Adult	Male			0	0	0	0	Grassland	36.8143	-121.736
ES1.22	Elkhorn Slough	Monterey	California	2015-12-30	Ixodes pacificus	Adult	Male			0	0	0	0	Grassland	36.8143	-121.736
ES1.23	Elkhorn Slough	Monterey	California	2015-12-30	Ixodes pacificus	Adult	Male			0	0	0	0	Grassland	36.8143	-121.736
ES1.24	Elkhorn Slough	Monterey	California	2015-12-30	Ixodes pacificus	Adult	Male			0	0	0	0	Grassland	36.8143	-121.736
ES1.25	Elkhorn Slough	Monterey	California	2015-12-30	Ixodes pacificus	Adult	Male			0	0	0	0	Grassland	36.8143	-121.736
ES1.26	Elkhorn Slough	Monterey	California	2015-12-30	Ixodes pacificus	Adult	Male			0	0	0	0	Grassland	36.8143	-121.736
ES1.27	Elkhorn Slough	Monterey	California	2015-12-30	Ixodes pacificus	Adult	Male			0	0	0	0	Grassland	36.8143	-121.736
ES1.28	Elkhorn Slough	Monterey	California	2015-12-30	Ixodes pacificus	Adult	Male			0	0	0	0	Grassland	36.8143	-121.736
ES1.29	Elkhorn Slough	Monterey	California	2015-12-30	Ixodes pacificus	Adult	Male			0	0	0	0	Grassland	36.8143	-121.736
ES1.30	Elkhorn Slough	Monterey	California	2015-12-30	Ixodes pacificus	Adult	Male			0	0	0	0	Grassland	36.8143	-121.736
ES1.31	Elkhorn Slough	Monterey	California	2015-12-30	Ixodes pacificus	Adult	Male			0	0	0	0	Grassland	36.8143	-121.736
ES1.32	Elkhorn Slough	Monterey	California	2015-12-30	Ixodes pacificus	Adult	Male			0	0	0	0	Grassland	36.8143	-121.736
ES1.33	Elkhorn Slough	Monterey	California	2015-12-30	Ixodes pacificus	Adult	Male			0	0	0	0	Grassland	36.8143	-121.736
ES1.34	Elkhorn Slough	Monterey	California	2015-12-30	Ixodes pacificus	Adult	Male			0	0	0	0	Grassland	36.8143	-121.736
ES1.35	Elkhorn Slough	Monterey	California	2015-12-30	Ixodes pacificus	Adult	Male			0	0	0	0	Grassland	36.8143	-121.736
ES1.36	Elkhorn Slough	Monterey	California	2015-12-30	Ixodes pacificus	Adult	Male			0	0	0	0	Grassland	36.8143	-121.736
ES1.37	Elkhorn Slough	Monterey	California	2015-12-30	Ixodes pacificus	Adult	Male			0	0	0	0	Grassland	36.8143	-121.736
ES1.38	Elkhorn Slough	Monterey	California	2015-12-30	Ixodes pacificus	Adult	Male			0	0	0	0	Grassland	36.8143	-121.736
ES1.39	Elkhorn Slough	Monterey	California	2015-12-30	Ixodes pacificus	Adult	Male			0	0	0	0	Grassland	36.8143	-121.736
ES1.40	Elkhorn Slough	Monterey	California	2015-12-30	Ixodes pacificus	Adult	Male			0	0	0	0	Grassland	36.8143	-121.736
ES2.10	Elkhorn Slough	Monterey	California	2015-12-30	Ixodes pacificus	Adult	Female			0	0	0	0	Grassland	36.8143	-121.736
ES2.11	Elkhorn Slough	Monterey	California	2015-12-30	Ixodes pacificus	Adult	Female			0	0	0	0	Grassland	36.8143	-121.736
ES2.12	Elkhorn Slough	Monterey	California	2015-12-30	Ixodes pacificus	Adult	Female			0	0	0	0	Grassland	36.8143	-121.736
ES2.13	Elkhorn Slough	Monterey	California	2015-12-30	Ixodes pacificus	Adult	Female			0	0	0	0	Grassland	36.8143	-121.736
ES2.14	Elkhorn Slough	Monterey	California	2015-12-30	Ixodes pacificus	Adult	Female			0	0	0	0	Grassland	36.8143	-121.736
ES2.15	Elkhorn Slough	Monterey	California	2015-12-30	Ixodes pacificus	Adult	Female			0	0	0	0	Grassland	36.8143	-121.736
ES2.17	Elkhorn Slough	Monterey	California	2015-12-30	Ixodes pacificus	Adult	Female			0	0	0	0	Grassland	36.8143	-121.736
ES2.18	Elkhorn Slough	Monterey	California	2015-12-30	Ixodes pacificus	Adult	Female			0	0	0	0	Grassland	36.8143	-121.736
ES2.19	Elkhorn Slough	Monterey	California	2015-12-30	Ixodes pacificus	Adult	Male			0	0	0	0	Grassland	36.8143	-121.736
ES2.20	Elkhorn Slough	Monterey	California	2015-12-30	Ixodes pacificus	Adult	Male			0	0	0	0	Grassland	36.8143	-121.736
ES2.21	Elkhorn Slough	Monterey	California	2015-12-30	Ixodes pacificus	Adult	Male			0	0	0	0	Grassland	36.8143	-121.736
ES2.22	Elkhorn Slough	Monterey	California	2015-12-30	Ixodes pacificus	Adult	Male			0	0	0	0	Grassland	36.8143	-121.736
ES2.23	Elkhorn Slough	Monterey	California	2015-12-30	Ixodes pacificus	Adult	Male			0	0	0	0	Grassland	36.8143	-121.736
ES2.25	Elkhorn Slough	Monterey	California	2015-12-30	Ixodes pacificus	Adult	Male			0	0	0	0	Grassland	36.8143	-121.736
ES2.26	Elkhorn Slough	Monterey	California	2015-12-30	Ixodes pacificus	Adult	Male			0	0	0	0	Grassland	36.8143	-121.736
ES2.27	Elkhorn Slough	Monterey	California	2015-12-30	Ixodes pacificus	Adult	Male			0	0	0	0	Grassland	36.8143	-121.736
ES2.28	Elkhorn Slough	Monterey	California	2015-12-30	Ixodes pacificus	Adult	Male			0	0	0	0	Grassland	36.8143	-121.736
ES2.29A	Elkhorn Slough	Monterey	California	2015-12-30	Ixodes pacificus	Adult	Male			0	0	0	0	Grassland	36.8143	-121.736
ES2.29B	Elkhorn Slough	Monterey	California	2015-12-30	Ixodes pacificus	Adult	Male			0	0	0	0	Grassland	36.8143	-121.736
ES2.3	Elkhorn Slough	Monterey	California	2015-12-30	Ixodes pacificus	Adult	Female			0	0	0	0	Grassland	36.8143	-121.736
ES2.30	Elkhorn Slough	Monterey	California	2015-12-30	Ixodes pacificus	Adult	Male			0	0	0	0	Grassland	36.8143	-121.736
ES2.31	Elkhorn Slough	Monterey	California	2015-12-30	Ixodes pacificus	Adult	Male			0	0	0	0	Grassland	36.8143	-121.736
ES2.32	Elkhorn Slough	Monterey	California	2015-12-30	Ixodes pacificus	Adult	Male			0	0	0	0	Grassland	36.8143	-121.736
ES2.33	Elkhorn Slough	Monterey	California	2015-12-30	Ixodes pacificus	Adult	Male			0	0	0	0	Grassland	36.8143	-121.736
ES2.34	Elkhorn Slough	Monterey	California	2015-12-30	Ixodes pacificus	Adult	Male			0	0	0	0	Grassland	36.8143	-121.736
ES2.35	Elkhorn Slough	Monterey	California	2015-12-30	Ixodes pacificus	Adult	Male			0	0	0	0	Grassland	36.8143	-121.736
ES2.36	Elkhorn Slough	Monterey	California	2015-12-30	Ixodes pacificus	Adult	Male			0	0	0	0	Grassland	36.8143	-121.736
ES2.37	Elkhorn Slough	Monterey	California	2015-12-30	Ixodes pacificus	Adult	Male			0	0	0	0	Grassland	36.8143	-121.736
ES2.38	Elkhorn Slough	Monterey	California	2015-12-30	Ixodes pacificus	Adult	Male			0	0	0	0	Grassland	36.8143	-121.736
ES2.39	Elkhorn Slough	Monterey	California	2015-12-30	Ixodes pacificus	Adult	Male			0	0	0	0	Grassland	36.8143	-121.736
ES2.4	Elkhorn Slough	Monterey	California	2015-12-30	Ixodes pacificus	Adult	Female			0	0	0	0	Grassland	36.8143	-121.736
ES2.40	Elkhorn Slough	Monterey	California	2015-12-30	Ixodes pacificus	Adult	Male			0	0	0	0	Grassland	36.8143	-121.736
ES2.41	Elkhorn Slough	Monterey	California	2015-12-30	Ixodes pacificus	Adult	Male			0	0	0	0	Grassland	36.8143	-121.736
ES2.42	Elkhorn Slough	Monterey	California	2015-12-30	Ixodes pacificus	Adult	Male			0	0	0	0	Grassland	36.8143	-121.736
ES2.43	Elkhorn Slough	Monterey	California	2015-12-30	Ixodes pacificus	Adult	Male			0	0	0	0	Grassland	36.8143	-121.736
ES2.5	Elkhorn Slough	Monterey	California	2015-12-30	Ixodes pacificus	Adult	Female			0	0	0	0	Grassland	36.8143	-121.736
ES2.6	Elkhorn Slough	Monterey	California	2015-12-30	Ixodes pacificus	Adult	Female			0	0	0	0	Grassland	36.8143	-121.736
ES2.7	Elkhorn Slough	Monterey	California	2015-12-30	Ixodes pacificus	Adult	Female			0	0	0	0	Grassland	36.8143	-121.736
ES2.8	Elkhorn Slough	Monterey	California	2015-12-30	Ixodes pacificus	Adult	Female			0	0	0	0	Grassland	36.8143	-121.736
ES2.9	Elkhorn Slough	Monterey	California	2015-12-30	Ixodes pacificus	Adult	Female			0	0	0	0	Grassland	36.8143	-121.736
ES3.2	Elkhorn Slough	Monterey	California	2015-12-30	Ixodes pacificus	Adult	Female			0	0	0	0	Grassland	36.8143	-121.736
ES4.1	Elkhorn Slough	Monterey	California	2015-12-30	Ixodes pacificus	Adult	Female			0	0	0	0	Grassland	36.8143	-121.736
ES4.2	Elkhorn Slough	Monterey	California	2015-12-30	Ixodes pacificus	Adult	Male			0	0	0	0	Grassland	36.8143	-121.736
ES6_1	Elkhorn Slough	Monterey	California	2016-05-01	Ixodes pacificus	Nymph				0	0	0	0	Grassland	36.8143	-121.736
FB4_2	Five Brooks, Point Reyes	Marin	California	2016-05-01	Ixodes pacificus	Nymph		B. miyamotoi	Not sequenced	0	1	0	0	Woodland	38.0003	-122.762
FB1_1	Five Brooks, Point Reyes	Marin	California	2016-05-01	Ixodes pacificus	Nymph				0	0	0	0	Woodland	38.0003	-122.762
FB3_1	Five Brooks, Point Reyes	Marin	California	2016-05-01	Ixodes pacificus	Nymph				0	0	0	0	Woodland	38.0003	-122.762
FB4_1	Five Brooks, Point Reyes	Marin	California	2016-05-01	Ixodes pacificus	Nymph				0	0	0	0	Woodland	38.0003	-122.762
Nisene4_03	Forest of Nisene Marks	Santa Cruz	California	2016-12-31	Ixodes pacificus	Adult	Female	B. burgdorferi	Sequenced	1	0			Redwood forest/woodland	36.9869	-121.906
Nisene1_05	Forest of Nisene Marks	Santa Cruz	California	2016-12-31	Ixodes pacificus	Adult	Male	B. burgdorferi	Not sequenced	1	0	0	0	Redwood forest/woodland	36.9869	-121.906
Nisene1_01	Forest of Nisene Marks	Santa Cruz	California	2016-12-31	Ixodes pacificus	Adult	Female			0	0	0	0	Redwood forest/woodland	36.9869	-121.906
Nisene1_02	Forest of Nisene Marks	Santa Cruz	California	2016-12-31	Ixodes pacificus	Adult	Female			0	0	0	0	Redwood forest/woodland	36.9869	-121.906
Nisene1_03	Forest of Nisene Marks	Santa Cruz	California	2016-12-31	Ixodes pacificus	Adult	Female			0	0	0	0	Redwood forest/woodland	36.9869	-121.906
Nisene1_04	Forest of Nisene Marks	Santa Cruz	California	2016-12-31	Ixodes pacificus	Adult	Male			0	0	0	0	Redwood forest/woodland	36.9869	-121.906
Nisene1_06	Forest of Nisene Marks	Santa Cruz	California	2016-12-31	Ixodes pacificus	Adult	Male			0	0	0	0	Redwood forest/woodland	36.9869	-121.906
Nisene1_07	Forest of Nisene Marks	Santa Cruz	California	2016-12-31	Ixodes pacificus	Adult	Male			0	0			Redwood forest/woodland	36.9869	-121.906
Nisene1_08	Forest of Nisene Marks	Santa Cruz	California	2016-12-31	Ixodes pacificus	Adult	Male			0	0			Redwood forest/woodland	36.9869	-121.906
Nisene3_01	Forest of Nisene Marks	Santa Cruz	California	2016-12-31	Ixodes pacificus	Adult	Male			0	0			Redwood forest/woodland	36.9869	-121.906
Nisene3_02	Forest of Nisene Marks	Santa Cruz	California	2016-12-31	Ixodes pacificus	Adult	Female			0	0			Redwood forest/woodland	36.9869	-121.906
Nisene4_01	Forest of Nisene Marks	Santa Cruz	California	2016-12-31	Ixodes pacificus	Adult	Male			0	0			Redwood forest/woodland	36.9869	-121.906
Nisene4_02	Forest of Nisene Marks	Santa Cruz	California	2016-12-31	Ixodes pacificus	Adult	Male			0	0			Redwood forest/woodland	36.9869	-121.906
Nisene4_04	Forest of Nisene Marks	Santa Cruz	California	2016-12-31	Ixodes pacificus	Adult	Female			0	0			Redwood forest/woodland	36.9869	-121.906
Nisene4_05	Forest of Nisene Marks	Santa Cruz	California	2016-12-31	Ixodes pacificus	Adult	Female			0	0			Redwood forest/woodland	36.9869	-121.906
Nisene4_06	Forest of Nisene Marks	Santa Cruz	California	2016-12-31	Ixodes pacificus	Adult	Female			0	0			Redwood forest/woodland	36.9869	-121.906
Nisene4_07	Forest of Nisene Marks	Santa Cruz	California	2016-12-31	Ixodes pacificus	Adult	Female			0	0			Redwood forest/woodland	36.9869	-121.906
Nisene4_08	Forest of Nisene Marks	Santa Cruz	California	2016-12-31	Ixodes pacificus	Adult	Female			0	0			Redwood forest/woodland	36.9869	-121.906
NISENEMAY_1	Forest of Nisene Marks	Santa Cruz	California	2017-05-01	Ixodes pacificus	Adult	Female			0	0			Redwood forest/woodland	36.9869	-121.906
NISENEMAY_2	Forest of Nisene Marks	Santa Cruz	California	2017-05-01	Ixodes pacificus	Adult	Male			0	0			Redwood forest/woodland	36.9869	-121.906
BUGGY_1_N_1	Forest of Nisene Marks	Santa Cruz	California	2017-05-01	Ixodes pacificus	Nymph				0	0			Redwood forest/woodland	36.9869	-121.906
BUGGY_1_N_2	Forest of Nisene Marks	Santa Cruz	California	2017-05-01	Ixodes pacificus	Nymph				0	0			Redwood forest/woodland	36.9869	-121.906
BUGGY_1_N_3	Forest of Nisene Marks	Santa Cruz	California	2017-05-01	Ixodes pacificus	Nymph				0	0			Redwood forest/woodland	36.9869	-121.906
BUGGY_1_N_4	Forest of Nisene Marks	Santa Cruz	California	2017-05-01	Ixodes pacificus	Nymph				0	0			Redwood forest/woodland	36.9869	-121.906
GR2.1	Garland Ranch (Garzas Creek)	Monterey	California	2015-12-29	Ixodes pacificus	Adult	Male			0	0	0	0	Woodland	36.4887	-121.754
GR2.2	Garland Ranch (Garzas Creek)	Monterey	California	2015-12-29	Ixodes pacificus	Adult	Female			0	0	0	0	Woodland	36.4887	-121.754
GR3.1	Garland Ranch (Garzas Creek)	Monterey	California	2015-12-29	Ixodes pacificus	Adult	Female			0	0	0	0	Woodland	36.4887	-121.754
GR3.2	Garland Ranch (Garzas Creek)	Monterey	California	2015-12-29	Ixodes pacificus	Adult	Female			0	0	0	0	Woodland	36.4887	-121.754
GR3.3	Garland Ranch (Garzas Creek)	Monterey	California	2015-12-29	Ixodes pacificus	Adult	Female			0	0	0	0	Woodland	36.4887	-121.754
GR4.10	Garland Ranch (Garzas Creek)	Monterey	California	2015-12-29	Ixodes pacificus	Adult	Male			0	0	0	0	Woodland	36.4887	-121.754
GR4.11	Garland Ranch (Garzas Creek)	Monterey	California	2015-12-29	Ixodes pacificus	Adult	Male			0	0	0	0	Woodland	36.4887	-121.754
GR4.12	Garland Ranch (Garzas Creek)	Monterey	California	2015-12-29	Ixodes pacificus	Adult	Male			0	0	0	0	Woodland	36.4887	-121.754
GR4.13	Garland Ranch (Garzas Creek)	Monterey	California	2015-12-29	Ixodes pacificus	Adult	Male			0	0	0	0	Woodland	36.4887	-121.754
GR4.14	Garland Ranch (Garzas Creek)	Monterey	California	2015-12-29	Ixodes pacificus	Adult	Male			0	0	0	0	Woodland	36.4887	-121.754
GR4.15	Garland Ranch (Garzas Creek)	Monterey	California	2015-12-29	Ixodes pacificus	Adult	Male			0	0	0	0	Woodland	36.4887	-121.754
GR4.16	Garland Ranch (Garzas Creek)	Monterey	California	2015-12-29	Ixodes pacificus	Adult	Male			0	0	0	0	Woodland	36.4887	-121.754
GR4.17	Garland Ranch (Garzas Creek)	Monterey	California	2015-12-29	Ixodes pacificus	Adult	Male			0	0	0	0	Woodland	36.4887	-121.754
GR4.18	Garland Ranch (Garzas Creek)	Monterey	California	2015-12-29	Ixodes pacificus	Adult	Male			0	0	0	0	Woodland	36.4887	-121.754
GR4.19	Garland Ranch (Garzas Creek)	Monterey	California	2015-12-29	Ixodes pacificus	Adult	Male			0	0	0	0	Woodland	36.4887	-121.754
GR4.2	Garland Ranch (Garzas Creek)	Monterey	California	2015-12-29	Ixodes pacificus	Adult	Male			0	0	0	0	Woodland	36.4887	-121.754
GR4.20	Garland Ranch (Garzas Creek)	Monterey	California	2015-12-29	Ixodes pacificus	Adult	Male			0	0	0	0	Woodland	36.4887	-121.754
GR4.21	Garland Ranch (Garzas Creek)	Monterey	California	2015-12-29	Ixodes pacificus	Adult	Male			0	0	0	0	Woodland	36.4887	-121.754
GR4.22	Garland Ranch (Garzas Creek)	Monterey	California	2015-12-29	Ixodes pacificus	Adult	Male			0	0	0	0	Woodland	36.4887	-121.754
GR4.23	Garland Ranch (Garzas Creek)	Monterey	California	2015-12-29	Ixodes pacificus	Adult	Male			0	0	0	0	Woodland	36.4887	-121.754
GR4.24	Garland Ranch (Garzas Creek)	Monterey	California	2015-12-29	Ixodes pacificus	Adult	Male			0	0	0	0	Woodland	36.4887	-121.754
GR4.25	Garland Ranch (Garzas Creek)	Monterey	California	2015-12-29	Ixodes pacificus	Adult	Female			0	0	0	0	Woodland	36.4887	-121.754
GR4.26	Garland Ranch (Garzas Creek)	Monterey	California	2015-12-29	Ixodes pacificus	Adult	Female			0	0	0	0	Woodland	36.4887	-121.754
GR4.27	Garland Ranch (Garzas Creek)	Monterey	California	2015-12-29	Ixodes pacificus	Adult	Female			0	0	0	0	Woodland	36.4887	-121.754
GR4.28	Garland Ranch (Garzas Creek)	Monterey	California	2015-12-29	Ixodes pacificus	Adult	Female			0	0	0	0	Woodland	36.4887	-121.754
GR4.29	Garland Ranch (Garzas Creek)	Monterey	California	2015-12-29	Ixodes pacificus	Adult	Female			0	0	0	0	Woodland	36.4887	-121.754
GR4.3	Garland Ranch (Garzas Creek)	Monterey	California	2015-12-29	Ixodes pacificus	Adult	Male			0	0	0	0	Woodland	36.4887	-121.754
GR4.30	Garland Ranch (Garzas Creek)	Monterey	California	2015-12-29	Ixodes pacificus	Adult	Female			0	0	0	0	Woodland	36.4887	-121.754
GR4.31	Garland Ranch (Garzas Creek)	Monterey	California	2015-12-29	Ixodes pacificus	Adult	Female			0	0	0	0	Woodland	36.4887	-121.754
GR4.32	Garland Ranch (Garzas Creek)	Monterey	California	2015-12-29	Ixodes pacificus	Adult	Female			0	0	0	0	Woodland	36.4887	-121.754
GR4.33	Garland Ranch (Garzas Creek)	Monterey	California	2015-12-29	Ixodes pacificus	Adult	Female			0	0	0	0	Woodland	36.4887	-121.754
GR4.34	Garland Ranch (Garzas Creek)	Monterey	California	2015-12-29	Ixodes pacificus	Adult	Female			0	0	0	0	Woodland	36.4887	-121.754
GR4.35	Garland Ranch (Garzas Creek)	Monterey	California	2015-12-29	Ixodes pacificus	Adult	Female			0	0	0	0	Woodland	36.4887	-121.754
GR4.36	Garland Ranch (Garzas Creek)	Monterey	California	2015-12-29	Ixodes pacificus	Adult	Female			0	0	0	0	Woodland	36.4887	-121.754
GR4.37	Garland Ranch (Garzas Creek)	Monterey	California	2015-12-29	Ixodes pacificus	Adult	Female			0	0	0	0	Woodland	36.4887	-121.754
GR4.38	Garland Ranch (Garzas Creek)	Monterey	California	2015-12-29	Ixodes pacificus	Adult	Female			0	0	0	0	Woodland	36.4887	-121.754
GR4.39	Garland Ranch (Garzas Creek)	Monterey	California	2015-12-29	Ixodes pacificus	Adult	Female			0	0	0	0	Woodland	36.4887	-121.754
GR4.4	Garland Ranch (Garzas Creek)	Monterey	California	2015-12-29	Ixodes pacificus	Adult	Male			0	0	0	0	Woodland	36.4887	-121.754
GR4.40	Garland Ranch (Garzas Creek)	Monterey	California	2015-12-29	Ixodes pacificus	Adult	Female			0	0	0	0	Woodland	36.4887	-121.754
GR4.41	Garland Ranch (Garzas Creek)	Monterey	California	2015-12-29	Ixodes pacificus	Adult	Female			0	0	0	0	Woodland	36.4887	-121.754
GR4.42	Garland Ranch (Garzas Creek)	Monterey	California	2015-12-29	Ixodes pacificus	Adult	Female			0	0	0	0	Woodland	36.4887	-121.754
GR4.43	Garland Ranch (Garzas Creek)	Monterey	California	2015-12-29	Ixodes pacificus	Adult	Female			0	0	0	0	Woodland	36.4887	-121.754
GR4.44	Garland Ranch (Garzas Creek)	Monterey	California	2015-12-29	Ixodes pacificus	Adult	Female			0	0	0	0	Woodland	36.4887	-121.754
GR4.45	Garland Ranch (Garzas Creek)	Monterey	California	2015-12-29	Ixodes pacificus	Adult	Female			0	0	0	0	Woodland	36.4887	-121.754
GR4.46	Garland Ranch (Garzas Creek)	Monterey	California	2015-12-29	Ixodes pacificus	Adult	Female			0	0	0	0	Woodland	36.4887	-121.754
GR4.47	Garland Ranch (Garzas Creek)	Monterey	California	2015-12-29	Ixodes pacificus	Adult	Female			0	0	0	0	Woodland	36.4887	-121.754
GR4.48	Garland Ranch (Garzas Creek)	Monterey	California	2015-12-29	Ixodes pacificus	Adult	Female			0	0	0	0	Woodland	36.4887	-121.754
GR4.49	Garland Ranch (Garzas Creek)	Monterey	California	2015-12-29	Ixodes pacificus	Adult	Female			0	0	0	0	Woodland	36.4887	-121.754
GR4.5	Garland Ranch (Garzas Creek)	Monterey	California	2015-12-29	Ixodes pacificus	Adult	Male			0	0	0	0	Woodland	36.4887	-121.754
GR4.6	Garland Ranch (Garzas Creek)	Monterey	California	2015-12-29	Ixodes pacificus	Adult	Male			0	0	0	0	Woodland	36.4887	-121.754
GR4.7	Garland Ranch (Garzas Creek)	Monterey	California	2015-12-29	Ixodes pacificus	Adult	Male			0	0	0	0	Woodland	36.4887	-121.754
GR4.8	Garland Ranch (Garzas Creek)	Monterey	California	2015-12-29	Ixodes pacificus	Adult	Male			0	0	0	0	Woodland	36.4887	-121.754
GR4.9	Garland Ranch (Garzas Creek)	Monterey	California	2015-12-29	Ixodes pacificus	Adult	Male			0	0	0	0	Woodland	36.4887	-121.754
GR1.37	Garland Ranch (Visitor center/live oak trail)	Monterey	California	2015-12-28	Ixodes pacificus	Adult	Female	B. miyamotoi	Sequenced	0	1	0	0	Woodland	36.5057	-121.77
GR7_6	Garland Ranch (Visitor center/live oak trail)	Monterey	California	2016-05-01	Ixodes pacificus	Adult		B. miyamotoi	Not sequenced	0	1	0	0	Woodland	36.5057	-121.77
GR1.10	Garland Ranch (Visitor center/live oak trail)	Monterey	California	2015-12-28	Ixodes pacificus	Adult	Male			0	0	0	0	Woodland	36.5057	-121.77
GR1.11	Garland Ranch (Visitor center/live oak trail)	Monterey	California	2015-12-28	Ixodes pacificus	Adult	Male			0	0	0	0	Woodland	36.5057	-121.77
GR1.12	Garland Ranch (Visitor center/live oak trail)	Monterey	California	2015-12-28	Ixodes pacificus	Adult	Male			0	0	0	0	Woodland	36.5057	-121.77
GR1.13	Garland Ranch (Visitor center/live oak trail)	Monterey	California	2015-12-28	Ixodes pacificus	Adult	Male			0	0	0	0	Woodland	36.5057	-121.77
GR1.14	Garland Ranch (Visitor center/live oak trail)	Monterey	California	2015-12-28	Ixodes pacificus	Adult	Male			0	0	0	0	Woodland	36.5057	-121.77
GR1.15	Garland Ranch (Visitor center/live oak trail)	Monterey	California	2015-12-28	Ixodes pacificus	Adult	Male			0	0	0	0	Woodland	36.5057	-121.77
GR1.16	Garland Ranch (Visitor center/live oak trail)	Monterey	California	2015-12-28	Ixodes pacificus	Adult	Male			0	0	0	0	Woodland	36.5057	-121.77
GR1.17	Garland Ranch (Visitor center/live oak trail)	Monterey	California	2015-12-28	Ixodes pacificus	Adult	Male			0	0	0	0	Woodland	36.5057	-121.77
GR1.18	Garland Ranch (Visitor center/live oak trail)	Monterey	California	2015-12-28	Ixodes pacificus	Adult	Male			0	0	0	0	Woodland	36.5057	-121.77
GR1.19	Garland Ranch (Visitor center/live oak trail)	Monterey	California	2015-12-28	Ixodes pacificus	Adult	Male			0	0	0	0	Woodland	36.5057	-121.77
GR1.20	Garland Ranch (Visitor center/live oak trail)	Monterey	California	2015-12-28	Ixodes pacificus	Adult	Female			0	0	0	0	Woodland	36.5057	-121.77
GR1.21	Garland Ranch (Visitor center/live oak trail)	Monterey	California	2015-12-28	Ixodes pacificus	Adult	Female			0	0	0	0	Woodland	36.5057	-121.77
GR1.22	Garland Ranch (Visitor center/live oak trail)	Monterey	California	2015-12-28	Ixodes pacificus	Adult	Female			0	0	0	0	Woodland	36.5057	-121.77
GR1.23	Garland Ranch (Visitor center/live oak trail)	Monterey	California	2015-12-28	Ixodes pacificus	Adult	Female			0	0	0	0	Woodland	36.5057	-121.77
GR1.24	Garland Ranch (Visitor center/live oak trail)	Monterey	California	2015-12-28	Ixodes pacificus	Adult	Female			0	0	0	0	Woodland	36.5057	-121.77
GR1.25	Garland Ranch (Visitor center/live oak trail)	Monterey	California	2015-12-28	Ixodes pacificus	Adult	Female			0	0	0	0	Woodland	36.5057	-121.77
GR1.26	Garland Ranch (Visitor center/live oak trail)	Monterey	California	2015-12-28	Ixodes pacificus	Adult	Female			0	0	0	0	Woodland	36.5057	-121.77
GR1.27	Garland Ranch (Visitor center/live oak trail)	Monterey	California	2015-12-28	Ixodes pacificus	Adult	Female			0	0	0	0	Woodland	36.5057	-121.77
GR1.28	Garland Ranch (Visitor center/live oak trail)	Monterey	California	2015-12-28	Ixodes pacificus	Adult	Female			0	0	0	0	Woodland	36.5057	-121.77
GR1.29	Garland Ranch (Visitor center/live oak trail)	Monterey	California	2015-12-28	Ixodes pacificus	Adult	Female			0	0	0	0	Woodland	36.5057	-121.77
GR1.3	Garland Ranch (Visitor center/live oak trail)	Monterey	California	2015-12-28	Ixodes pacificus	Adult	Male			0	0	0	0	Woodland	36.5057	-121.77
GR1.30	Garland Ranch (Visitor center/live oak trail)	Monterey	California	2015-12-28	Ixodes pacificus	Adult	Female			0	0	0	0	Woodland	36.5057	-121.77
GR1.31	Garland Ranch (Visitor center/live oak trail)	Monterey	California	2015-12-28	Ixodes pacificus	Adult	Female			0	0	0	0	Woodland	36.5057	-121.77
GR1.32	Garland Ranch (Visitor center/live oak trail)	Monterey	California	2015-12-28	Ixodes pacificus	Adult	Female			0	0	0	0	Woodland	36.5057	-121.77
GR1.33	Garland Ranch (Visitor center/live oak trail)	Monterey	California	2015-12-28	Ixodes pacificus	Adult	Female			0	0	0	0	Woodland	36.5057	-121.77
GR1.34	Garland Ranch (Visitor center/live oak trail)	Monterey	California	2015-12-28	Ixodes pacificus	Adult	Female			0	0	0	0	Woodland	36.5057	-121.77
GR1.35	Garland Ranch (Visitor center/live oak trail)	Monterey	California	2015-12-28	Ixodes pacificus	Adult	Female			0	0	0	0	Woodland	36.5057	-121.77
GR1.36	Garland Ranch (Visitor center/live oak trail)	Monterey	California	2015-12-28	Ixodes pacificus	Adult	Female			0	0	0	0	Woodland	36.5057	-121.77
GR1.38	Garland Ranch (Visitor center/live oak trail)	Monterey	California	2015-12-28	Ixodes pacificus	Adult	Female			0	0	0	0	Woodland	36.5057	-121.77
GR1.39	Garland Ranch (Visitor center/live oak trail)	Monterey	California	2015-12-28	Ixodes pacificus	Adult	Male			0	0	0	0	Woodland	36.5057	-121.77
GR1.4	Garland Ranch (Visitor center/live oak trail)	Monterey	California	2015-12-28	Ixodes pacificus	Adult	Male			0	0	0	0	Woodland	36.5057	-121.77
GR1.40	Garland Ranch (Visitor center/live oak trail)	Monterey	California	2015-12-28	Ixodes pacificus	Adult	Male			0	0	0	0	Woodland	36.5057	-121.77
GR1.5	Garland Ranch (Visitor center/live oak trail)	Monterey	California	2015-12-28	Ixodes pacificus	Adult	Male			0	0	0	0	Woodland	36.5057	-121.77
GR1.6	Garland Ranch (Visitor center/live oak trail)	Monterey	California	2015-12-28	Ixodes pacificus	Adult	Male			0	0	0	0	Woodland	36.5057	-121.77
GR1.7	Garland Ranch (Visitor center/live oak trail)	Monterey	California	2015-12-28	Ixodes pacificus	Adult	Male			0	0	0	0	Woodland	36.5057	-121.77
GR1.8	Garland Ranch (Visitor center/live oak trail)	Monterey	California	2015-12-28	Ixodes pacificus	Adult	Male			0	0	0	0	Woodland	36.5057	-121.77
GR1.9	Garland Ranch (Visitor center/live oak trail)	Monterey	California	2015-12-28	Ixodes pacificus	Adult	Male			0	0	0	0	Woodland	36.5057	-121.77
GR5.1	Garland Ranch (Visitor center/live oak trail)	Monterey	California	2015-12-29	Ixodes pacificus	Adult	Male			0	0	0	0	Woodland	36.5057	-121.77
GR5.2	Garland Ranch (Visitor center/live oak trail)	Monterey	California	2015-12-29	Ixodes pacificus	Adult	Female			0	0	0	0	Woodland	36.5057	-121.77
GR5.3	Garland Ranch (Visitor center/live oak trail)	Monterey	California	2015-12-29	Ixodes pacificus	Adult	Female			0	0	0	0	Woodland	36.5057	-121.77
GR6.1	Garland Ranch (Visitor center/live oak trail)	Monterey	California	2015-12-29	Ixodes pacificus	Adult	Female			0	0	0	0	Woodland	36.5057	-121.77
GR6.2	Garland Ranch (Visitor center/live oak trail)	Monterey	California	2015-12-29	Ixodes pacificus	Adult	Female			0	0	0	0	Woodland	36.5057	-121.77
GR6.4	Garland Ranch (Visitor center/live oak trail)	Monterey	California	2015-12-29	Ixodes pacificus	Adult	Female			0	0	0	0	Woodland	36.5057	-121.77
GR6.5	Garland Ranch (Visitor center/live oak trail)	Monterey	California	2015-12-29	Ixodes pacificus	Adult	Female			0	0	0	0	Woodland	36.5057	-121.77
GR6.6	Garland Ranch (Visitor center/live oak trail)	Monterey	California	2015-12-29	Ixodes pacificus	Adult	Female			0	0	0	0	Woodland	36.5057	-121.77
GR6.7	Garland Ranch (Visitor center/live oak trail)	Monterey	California	2015-12-29	Ixodes pacificus	Adult	Female			0	0	0	0	Woodland	36.5057	-121.77
GR6.8	Garland Ranch (Visitor center/live oak trail)	Monterey	California	2015-12-29	Ixodes pacificus	Adult	Female			0	0	0	0	Woodland	36.5057	-121.77
GR6.9	Garland Ranch (Visitor center/live oak trail)	Monterey	California	2015-12-29	Ixodes pacificus	Adult	Female			0	0	0	0	Woodland	36.5057	-121.77
GR6.10	Garland Ranch (Visitor center/live oak trail)	Monterey	California	2015-12-29	Ixodes pacificus	Adult	Female			0	0	0	0	Woodland	36.5057	-121.77
GR6.11	Garland Ranch (Visitor center/live oak trail)	Monterey	California	2015-12-29	Ixodes pacificus	Adult	Female			0	0	0	0	Woodland	36.5057	-121.77
GR6.12	Garland Ranch (Visitor center/live oak trail)	Monterey	California	2015-12-29	Ixodes pacificus	Adult	Female			0	0	0	0	Woodland	36.5057	-121.77
GR6.13	Garland Ranch (Visitor center/live oak trail)	Monterey	California	2015-12-29	Ixodes pacificus	Adult	Male			0	0	0	0	Woodland	36.5057	-121.77
GR6.14	Garland Ranch (Visitor center/live oak trail)	Monterey	California	2015-12-29	Ixodes pacificus	Adult	Male			0	0	0	0	Woodland	36.5057	-121.77
GR6.15A	Garland Ranch (Visitor center/live oak trail)	Monterey	California	2015-12-29	Ixodes pacificus	Adult	Male			0	0	0	0	Woodland	36.5057	-121.77
GR6.15B	Garland Ranch (Visitor center/live oak trail)	Monterey	California	2015-12-29	Ixodes pacificus	Adult	Male			0	0	0	0	Woodland	36.5057	-121.77
GR6.17	Garland Ranch (Visitor center/live oak trail)	Monterey	California	2015-12-29	Ixodes pacificus	Adult	Male			0	0	0	0	Woodland	36.5057	-121.77
GR6.18	Garland Ranch (Visitor center/live oak trail)	Monterey	California	2015-12-29	Ixodes pacificus	Adult	Male			0	0	0	0	Woodland	36.5057	-121.77
GR6.19	Garland Ranch (Visitor center/live oak trail)	Monterey	California	2015-12-29	Ixodes pacificus	Adult	Male			0	0	0	0	Woodland	36.5057	-121.77
GR6.20	Garland Ranch (Visitor center/live oak trail)	Monterey	California	2015-12-29	Ixodes pacificus	Adult	Male			0	0	0	0	Woodland	36.5057	-121.77
GR6.21	Garland Ranch (Visitor center/live oak trail)	Monterey	California	2015-12-29	Ixodes pacificus	Adult	Male			0	0	0	0	Woodland	36.5057	-121.77
GR6.22	Garland Ranch (Visitor center/live oak trail)	Monterey	California	2015-12-29	Ixodes pacificus	Adult	Male			0	0	0	0	Woodland	36.5057	-121.77
GR6.23	Garland Ranch (Visitor center/live oak trail)	Monterey	California	2015-12-29	Ixodes pacificus	Adult	Male			0	0	0	0	Woodland	36.5057	-121.77
GR6.24	Garland Ranch (Visitor center/live oak trail)	Monterey	California	2015-12-29	Ixodes pacificus	Adult	Male			0	0	0	0	Woodland	36.5057	-121.77
GR7_1	Garland Ranch (Visitor center/live oak trail)	Monterey	California	2016-05-01	Ixodes pacificus	Adult				0	0	0	0	Woodland	36.5057	-121.77
GR7_2	Garland Ranch (Visitor center/live oak trail)	Monterey	California	2016-05-01	Ixodes pacificus	Adult				0	0	0	0	Woodland	36.5057	-121.77
GR7_3	Garland Ranch (Visitor center/live oak trail)	Monterey	California	2016-05-01	Ixodes pacificus	Adult				0	0	0	0	Woodland	36.5057	-121.77
GR7_4	Garland Ranch (Visitor center/live oak trail)	Monterey	California	2016-05-01	Ixodes pacificus	Adult				0	0	0	0	Woodland	36.5057	-121.77
GR7_5	Garland Ranch (Visitor center/live oak trail)	Monterey	California	2016-05-01	Ixodes pacificus	Adult				0	0	0	0	Woodland	36.5057	-121.77
G1.10	Garrapata	Monterey	California	2015-12-27	Ixodes pacificus	Adult	Female			0	0	0	0	Coastal chapparal	36.4547	-121.918
G1.11	Garrapata	Monterey	California	2015-12-27	Ixodes pacificus	Adult	Female			0	0	0	0	Coastal chapparal	36.4547	-121.918
G1.12	Garrapata	Monterey	California	2015-12-27	Ixodes pacificus	Adult	Female			0	0	0	0	Coastal chapparal	36.4547	-121.918
G1.13	Garrapata	Monterey	California	2015-12-27	Ixodes pacificus	Adult	Female			0	0	0	0	Coastal chapparal	36.4547	-121.918
G1.14	Garrapata	Monterey	California	2015-12-27	Ixodes pacificus	Adult	Female			0	0	0	0	Coastal chapparal	36.4547	-121.918
G1.15	Garrapata	Monterey	California	2015-12-27	Ixodes pacificus	Adult	Female			0	0	0	0	Coastal chapparal	36.4547	-121.918
G1.16	Garrapata	Monterey	California	2015-12-27	Ixodes pacificus	Adult	Male			0	0	0	0	Coastal chapparal	36.4547	-121.918
G1.17	Garrapata	Monterey	California	2015-12-27	Ixodes pacificus	Adult	Male			0	0	0	0	Coastal chapparal	36.4547	-121.918
G1.18	Garrapata	Monterey	California	2015-12-27	Ixodes pacificus	Adult	Male			0	0	0	0	Coastal chapparal	36.4547	-121.918
G1.19	Garrapata	Monterey	California	2015-12-27	Ixodes pacificus	Adult	Male			0	0	0	0	Coastal chapparal	36.4547	-121.918
G1.20	Garrapata	Monterey	California	2015-12-27	Ixodes pacificus	Adult	Male			0	0	0	0	Coastal chapparal	36.4547	-121.918
G1.21	Garrapata	Monterey	California	2015-12-27	Ixodes pacificus	Adult	Male			0	0	0	0	Coastal chapparal	36.4547	-121.918
G1.22	Garrapata	Monterey	California	2015-12-27	Ixodes pacificus	Adult	Male			0	0	0	0	Coastal chapparal	36.4547	-121.918
G1.23	Garrapata	Monterey	California	2015-12-27	Ixodes pacificus	Adult	Male			0	0	0	0	Coastal chapparal	36.4547	-121.918
G1.24	Garrapata	Monterey	California	2015-12-27	Ixodes pacificus	Adult	Male			0	0	0	0	Coastal chapparal	36.4547	-121.918
G1.25	Garrapata	Monterey	California	2015-12-27	Ixodes pacificus	Adult	Male			0	0	0	0	Coastal chapparal	36.4547	-121.918
G1.26	Garrapata	Monterey	California	2015-12-27	Ixodes pacificus	Adult	Male			0	0	0	0	Coastal chapparal	36.4547	-121.918
G1.27	Garrapata	Monterey	California	2015-12-27	Ixodes pacificus	Adult	Male			0	0	0	0	Coastal chapparal	36.4547	-121.918
G1.28	Garrapata	Monterey	California	2015-12-27	Ixodes pacificus	Adult	Male			0	0	0	0	Coastal chapparal	36.4547	-121.918
G1.3	Garrapata	Monterey	California	2015-12-27	Ixodes pacificus	Adult	Female			0	0	0	0	Coastal chapparal	36.4547	-121.918
G1.4	Garrapata	Monterey	California	2015-12-27	Ixodes pacificus	Adult	Female			0	0	0	0	Coastal chapparal	36.4547	-121.918
G1.5	Garrapata	Monterey	California	2015-12-27	Ixodes pacificus	Adult	Female			0	0	0	0	Coastal chapparal	36.4547	-121.918
G1.6	Garrapata	Monterey	California	2015-12-27	Ixodes pacificus	Adult	Female			0	0	0	0	Coastal chapparal	36.4547	-121.918
G1.7	Garrapata	Monterey	California	2015-12-27	Ixodes pacificus	Adult	Female			0	0	0	0	Coastal chapparal	36.4547	-121.918
G1.8	Garrapata	Monterey	California	2015-12-27	Ixodes pacificus	Adult	Female			0	0	0	0	Coastal chapparal	36.4547	-121.918
G1.9	Garrapata	Monterey	California	2015-12-27	Ixodes pacificus	Adult	Female			0	0	0	0	Coastal chapparal	36.4547	-121.918
G3.10	Garrapata	Monterey	California	2015-12-29	Ixodes pacificus	Adult	Female			0	0	0	0	Coastal chapparal	36.4547	-121.918
G3.11	Garrapata	Monterey	California	2015-12-29	Ixodes pacificus	Adult	Female			0	0	0	0	Coastal chapparal	36.4547	-121.918
G3.12	Garrapata	Monterey	California	2015-12-29	Ixodes pacificus	Adult	Female			0	0	0	0	Coastal chapparal	36.4547	-121.918
G3.13	Garrapata	Monterey	California	2015-12-29	Ixodes pacificus	Adult	Female			0	0	0	0	Coastal chapparal	36.4547	-121.918
G3.14	Garrapata	Monterey	California	2015-12-29	Ixodes pacificus	Adult	Female			0	0	0	0	Coastal chapparal	36.4547	-121.918
G3.15	Garrapata	Monterey	California	2015-12-29	Ixodes pacificus	Adult	Female			0	0	0	0	Coastal chapparal	36.4547	-121.918
G3.16	Garrapata	Monterey	California	2015-12-29	Ixodes pacificus	Adult	Female			0	0	0	0	Coastal chapparal	36.4547	-121.918
G3.17	Garrapata	Monterey	California	2015-12-29	Ixodes pacificus	Adult	Female			0	0	0	0	Coastal chapparal	36.4547	-121.918
G3.18	Garrapata	Monterey	California	2015-12-29	Ixodes pacificus	Adult	Female			0	0	0	0	Coastal chapparal	36.4547	-121.918
G3.19	Garrapata	Monterey	California	2015-12-29	Ixodes pacificus	Adult	Female			0	0	0	0	Coastal chapparal	36.4547	-121.918
G3.20	Garrapata	Monterey	California	2015-12-29	Ixodes pacificus	Adult	Female			0	0	0	0	Coastal chapparal	36.4547	-121.918
G3.21	Garrapata	Monterey	California	2015-12-29	Ixodes pacificus	Adult	Female			0	0	0	0	Coastal chapparal	36.4547	-121.918
G3.22	Garrapata	Monterey	California	2015-12-29	Ixodes pacificus	Adult	Female			0	0	0	0	Coastal chapparal	36.4547	-121.918
G3.23A	Garrapata	Monterey	California	2015-12-29	Ixodes pacificus	Adult	Female			0	0	0	0	Coastal chapparal	36.4547	-121.918
G3.23B	Garrapata	Monterey	California	2015-12-29	Ixodes pacificus	Adult	Female			0	0	0	0	Coastal chapparal	36.4547	-121.918
G3.24	Garrapata	Monterey	California	2015-12-29	Ixodes pacificus	Adult	Female			0	0	0	0	Coastal chapparal	36.4547	-121.918
G3.25	Garrapata	Monterey	California	2015-12-29	Ixodes pacificus	Adult	Female			0	0	0	0	Coastal chapparal	36.4547	-121.918
G3.26A	Garrapata	Monterey	California	2015-12-29	Ixodes pacificus	Adult	Female			0	0	0	0	Coastal chapparal	36.4547	-121.918
G3.26B	Garrapata	Monterey	California	2015-12-29	Ixodes pacificus	Adult	Female			0	0	0	0	Coastal chapparal	36.4547	-121.918
G3.27	Garrapata	Monterey	California	2015-12-29	Ixodes pacificus	Adult	Female			0	0	0	0	Coastal chapparal	36.4547	-121.918
G3.29	Garrapata	Monterey	California	2015-12-29	Ixodes pacificus	Adult	Female			0	0	0	0	Coastal chapparal	36.4547	-121.918
G3.30	Garrapata	Monterey	California	2015-12-29	Ixodes pacificus	Adult	Female			0	0	0	0	Coastal chapparal	36.4547	-121.918
G3.31	Garrapata	Monterey	California	2015-12-29	Ixodes pacificus	Adult	Female			0	0	0	0	Coastal chapparal	36.4547	-121.918
G3.32	Garrapata	Monterey	California	2015-12-29	Ixodes pacificus	Adult	Female			0	0	0	0	Coastal chapparal	36.4547	-121.918
G3.33	Garrapata	Monterey	California	2015-12-29	Ixodes pacificus	Adult	Female			0	0	0	0	Coastal chapparal	36.4547	-121.918
G3.34	Garrapata	Monterey	California	2015-12-29	Ixodes pacificus	Adult	Female			0	0	0	0	Coastal chapparal	36.4547	-121.918
G3.35	Garrapata	Monterey	California	2015-12-29	Ixodes pacificus	Adult	Female			0	0	0	0	Coastal chapparal	36.4547	-121.918
G3.37	Garrapata	Monterey	California	2015-12-29	Ixodes pacificus	Adult	Female			0	0	0	0	Coastal chapparal	36.4547	-121.918
G3.38	Garrapata	Monterey	California	2015-12-29	Ixodes pacificus	Adult	Female			0	0	0	0	Coastal chapparal	36.4547	-121.918
G3.39	Garrapata	Monterey	California	2015-12-29	Ixodes pacificus	Adult	Female			0	0	0	0	Coastal chapparal	36.4547	-121.918
G3.40	Garrapata	Monterey	California	2015-12-29	Ixodes pacificus	Adult	Female			0	0	0	0	Coastal chapparal	36.4547	-121.918
G3.41	Garrapata	Monterey	California	2015-12-29	Ixodes pacificus	Adult	Female			0	0	0	0	Coastal chapparal	36.4547	-121.918
G3.42	Garrapata	Monterey	California	2015-12-29	Ixodes pacificus	Adult	Female			0	0	0	0	Coastal chapparal	36.4547	-121.918
G3.43	Garrapata	Monterey	California	2015-12-29	Ixodes pacificus	Adult	Female			0	0	0	0	Coastal chapparal	36.4547	-121.918
G3.44	Garrapata	Monterey	California	2015-12-29	Ixodes pacificus	Adult	Female			0	0	0	0	Coastal chapparal	36.4547	-121.918
G3.45	Garrapata	Monterey	California	2015-12-29	Ixodes pacificus	Adult	Female			0	0	0	0	Coastal chapparal	36.4547	-121.918
G3.46	Garrapata	Monterey	California	2015-12-29	Ixodes pacificus	Adult	Female			0	0	0	0	Coastal chapparal	36.4547	-121.918
G3.47	Garrapata	Monterey	California	2015-12-29	Ixodes pacificus	Adult	Female			0	0	0	0	Coastal chapparal	36.4547	-121.918
G3.48	Garrapata	Monterey	California	2015-12-29	Ixodes pacificus	Adult	Female			0	0	0	0	Coastal chapparal	36.4547	-121.918
G3.49	Garrapata	Monterey	California	2015-12-29	Ixodes pacificus	Adult	Female			0	0	0	0	Coastal chapparal	36.4547	-121.918
G3.50	Garrapata	Monterey	California	2015-12-29	Ixodes pacificus	Adult	Female			0	0	0	0	Coastal chapparal	36.4547	-121.918
G3.51	Garrapata	Monterey	California	2015-12-29	Ixodes pacificus	Adult	Female			0	0	0	0	Coastal chapparal	36.4547	-121.918
G3.52	Garrapata	Monterey	California	2015-12-29	Ixodes pacificus	Adult	Female			0	0	0	0	Coastal chapparal	36.4547	-121.918
G3.53	Garrapata	Monterey	California	2015-12-29	Ixodes pacificus	Adult	Female			0	0	0	0	Coastal chapparal	36.4547	-121.918
G3.55	Garrapata	Monterey	California	2015-12-29	Ixodes pacificus	Adult	Female			0	0	0	0	Coastal chapparal	36.4547	-121.918
G3.56	Garrapata	Monterey	California	2015-12-29	Ixodes pacificus	Adult	Female			0	0	0	0	Coastal chapparal	36.4547	-121.918
G3.57	Garrapata	Monterey	California	2015-12-29	Ixodes pacificus	Adult	Female			0	0	0	0	Coastal chapparal	36.4547	-121.918
G3.58	Garrapata	Monterey	California	2015-12-29	Ixodes pacificus	Adult	Female			0	0	0	0	Coastal chapparal	36.4547	-121.918
G3.59	Garrapata	Monterey	California	2015-12-29	Ixodes pacificus	Adult	Female			0	0	0	0	Coastal chapparal	36.4547	-121.918
G3.60	Garrapata	Monterey	California	2015-12-29	Ixodes pacificus	Adult	Female			0	0	0	0	Coastal chapparal	36.4547	-121.918
G3.61	Garrapata	Monterey	California	2015-12-29	Ixodes pacificus	Adult	Female			0	0	0	0	Coastal chapparal	36.4547	-121.918
G3.62	Garrapata	Monterey	California	2015-12-29	Ixodes pacificus	Adult	Male			0	0	0	0	Coastal chapparal	36.4547	-121.918
G3.63	Garrapata	Monterey	California	2015-12-29	Ixodes pacificus	Adult	Male			0	0	0	0	Coastal chapparal	36.4547	-121.918
G3.64	Garrapata	Monterey	California	2015-12-29	Ixodes pacificus	Adult	Male			0	0	0	0	Coastal chapparal	36.4547	-121.918
G3.65	Garrapata	Monterey	California	2015-12-29	Ixodes pacificus	Adult	Male			0	0	0	0	Coastal chapparal	36.4547	-121.918
G3.66	Garrapata	Monterey	California	2015-12-29	Ixodes pacificus	Adult	Male			0	0	0	0	Coastal chapparal	36.4547	-121.918
G3.67	Garrapata	Monterey	California	2015-12-29	Ixodes pacificus	Adult	Male			0	0	0	0	Coastal chapparal	36.4547	-121.918
G3.68	Garrapata	Monterey	California	2015-12-29	Ixodes pacificus	Adult	Male			0	0	0	0	Coastal chapparal	36.4547	-121.918
G3.69	Garrapata	Monterey	California	2015-12-29	Ixodes pacificus	Adult	Male			0	0	0	0	Coastal chapparal	36.4547	-121.918
G3.7	Garrapata	Monterey	California	2015-12-29	Ixodes pacificus	Adult	Female			0	0	0	0	Coastal chapparal	36.4547	-121.918
G3.70	Garrapata	Monterey	California	2015-12-29	Ixodes pacificus	Adult	Male			0	0	0	0	Coastal chapparal	36.4547	-121.918
G3.71	Garrapata	Monterey	California	2015-12-29	Ixodes pacificus	Adult	Male			0	0	0	0	Coastal chapparal	36.4547	-121.918
G3.72	Garrapata	Monterey	California	2015-12-29	Ixodes pacificus	Adult	Male			0	0	0	0	Coastal chapparal	36.4547	-121.918
G3.73	Garrapata	Monterey	California	2015-12-29	Ixodes pacificus	Adult	Male			0	0	0	0	Coastal chapparal	36.4547	-121.918
G3.74	Garrapata	Monterey	California	2015-12-29	Ixodes pacificus	Adult	Male			0	0	0	0	Coastal chapparal	36.4547	-121.918
G3.75	Garrapata	Monterey	California	2015-12-29	Ixodes pacificus	Adult	Male			0	0	0	0	Coastal chapparal	36.4547	-121.918
G3.76	Garrapata	Monterey	California	2015-12-29	Ixodes pacificus	Adult	Male			0	0	0	0	Coastal chapparal	36.4547	-121.918
G3.77	Garrapata	Monterey	California	2015-12-29	Ixodes pacificus	Adult	Male			0	0	0	0	Coastal chapparal	36.4547	-121.918
G3.78	Garrapata	Monterey	California	2015-12-29	Ixodes pacificus	Adult	Male			0	0	0	0	Coastal chapparal	36.4547	-121.918
G3.79	Garrapata	Monterey	California	2015-12-29	Ixodes pacificus	Adult	Male			0	0	0	0	Coastal chapparal	36.4547	-121.918
G3.8	Garrapata	Monterey	California	2015-12-29	Ixodes pacificus	Adult	Female			0	0	0	0	Coastal chapparal	36.4547	-121.918
G3.80	Garrapata	Monterey	California	2015-12-29	Ixodes pacificus	Adult	Male			0	0	0	0	Coastal chapparal	36.4547	-121.918
G3.81	Garrapata	Monterey	California	2015-12-29	Ixodes pacificus	Adult	Male			0	0	0	0	Coastal chapparal	36.4547	-121.918
G3.82	Garrapata	Monterey	California	2015-12-29	Ixodes pacificus	Adult	Male			0	0	0	0	Coastal chapparal	36.4547	-121.918
G3.83	Garrapata	Monterey	California	2015-12-29	Ixodes pacificus	Adult	Male			0	0	0	0	Coastal chapparal	36.4547	-121.918
G3.84	Garrapata	Monterey	California	2015-12-29	Ixodes pacificus	Adult	Male			0	0	0	0	Coastal chapparal	36.4547	-121.918
G3.85	Garrapata	Monterey	California	2015-12-29	Ixodes pacificus	Adult	Male			0	0	0	0	Coastal chapparal	36.4547	-121.918
G3.86	Garrapata	Monterey	California	2015-12-29	Ixodes pacificus	Adult	Male			0	0	0	0	Coastal chapparal	36.4547	-121.918
G3.87	Garrapata	Monterey	California	2015-12-29	Ixodes pacificus	Adult	Male			0	0	0	0	Coastal chapparal	36.4547	-121.918
G3.88	Garrapata	Monterey	California	2015-12-29	Ixodes pacificus	Adult	Male			0	0	0	0	Coastal chapparal	36.4547	-121.918
G3.89	Garrapata	Monterey	California	2015-12-29	Ixodes pacificus	Adult	Male			0	0	0	0	Coastal chapparal	36.4547	-121.918
G3.9	Garrapata	Monterey	California	2015-12-29	Ixodes pacificus	Adult	Female			0	0	0	0	Coastal chapparal	36.4547	-121.918
G3.90	Garrapata	Monterey	California	2015-12-29	Ixodes pacificus	Adult	Male			0	0	0	0	Coastal chapparal	36.4547	-121.918
G3.91	Garrapata	Monterey	California	2015-12-29	Ixodes pacificus	Adult	Male			0	0	0	0	Coastal chapparal	36.4547	-121.918
G3.92	Garrapata	Monterey	California	2015-12-29	Ixodes pacificus	Adult	Male			0	0	0	0	Coastal chapparal	36.4547	-121.918
G3.93	Garrapata	Monterey	California	2015-12-29	Ixodes pacificus	Adult	Male			0	0	0	0	Coastal chapparal	36.4547	-121.918
G3.94	Garrapata	Monterey	California	2015-12-29	Ixodes pacificus	Adult	Male			0	0	0	0	Coastal chapparal	36.4547	-121.918
G3.96	Garrapata	Monterey	California	2015-12-29	Ixodes pacificus	Adult	Male			0	0	0	0	Coastal chapparal	36.4547	-121.918
G3.97	Garrapata	Monterey	California	2015-12-29	Ixodes pacificus	Adult	Male			0	0	0	0	Coastal chapparal	36.4547	-121.918
G3.98	Garrapata	Monterey	California	2015-12-29	Ixodes pacificus	Adult	Male			0	0	0	0	Coastal chapparal	36.4547	-121.918
G3.99	Garrapata	Monterey	California	2015-12-29	Ixodes pacificus	Adult	Male			0	0	0	0	Coastal chapparal	36.4547	-121.918
G3.100	Garrapata	Monterey	California	2015-12-29	Ixodes pacificus	Adult	Male			0	0	0	0	Coastal chapparal	36.4547	-121.918
G3.101	Garrapata	Monterey	California	2015-12-29	Ixodes pacificus	Adult	Male			0	0	0	0	Coastal chapparal	36.4547	-121.918
G3.102	Garrapata	Monterey	California	2015-12-29	Ixodes pacificus	Adult	Male			0	0	0	0	Coastal chapparal	36.4547	-121.918
G3.103	Garrapata	Monterey	California	2015-12-29	Ixodes pacificus	Adult	Male			0	0	0	0	Coastal chapparal	36.4547	-121.918
G3.104	Garrapata	Monterey	California	2015-12-29	Ixodes pacificus	Adult	Male			0	0	0	0	Coastal chapparal	36.4547	-121.918
G3.105	Garrapata	Monterey	California	2015-12-29	Ixodes pacificus	Adult	Male			0	0	0	0	Coastal chapparal	36.4547	-121.918
G3.106	Garrapata	Monterey	California	2015-12-29	Ixodes pacificus	Adult	Male			0	0	0	0	Coastal chapparal	36.4547	-121.918
G3.107	Garrapata	Monterey	California	2015-12-29	Ixodes pacificus	Adult	Male			0	0	0	0	Coastal chapparal	36.4547	-121.918
G3.108	Garrapata	Monterey	California	2015-12-29	Ixodes pacificus	Adult	Male			0	0	0	0	Coastal chapparal	36.4547	-121.918
G3.109	Garrapata	Monterey	California	2015-12-29	Ixodes pacificus	Adult	Male			0	0	0	0	Coastal chapparal	36.4547	-121.918
G3.110	Garrapata	Monterey	California	2015-12-29	Ixodes pacificus	Adult	Male			0	0	0	0	Coastal chapparal	36.4547	-121.918
G3.111	Garrapata	Monterey	California	2015-12-29	Ixodes pacificus	Adult	Male			0	0	0	0	Coastal chapparal	36.4547	-121.918
G3.112	Garrapata	Monterey	California	2015-12-29	Ixodes pacificus	Adult	Male			0	0	0	0	Coastal chapparal	36.4547	-121.918
G3.115	Garrapata	Monterey	California	2015-12-29	Ixodes pacificus	Adult	Male			0	0	0	0	Coastal chapparal	36.4547	-121.918
G3.117	Garrapata	Monterey	California	2015-12-29	Ixodes pacificus	Adult	Male			0	0	0	0	Coastal chapparal	36.4547	-121.918
G4.1	Garrapata	Monterey	California	2015-12-29	Ixodes pacificus	Adult	Female			0	0	0	0	Coastal chapparal	36.4547	-121.918
G4.2	Garrapata	Monterey	California	2015-12-29	Ixodes pacificus	Adult	Female			0	0	0	0	Coastal chapparal	36.4547	-121.918
G4.3	Garrapata	Monterey	California	2015-12-29	Ixodes pacificus	Adult	Female			0	0	0	0	Coastal chapparal	36.4547	-121.918
G4.4	Garrapata	Monterey	California	2015-12-29	Ixodes pacificus	Adult	Female			0	0	0	0	Coastal chapparal	36.4547	-121.918
G4.5	Garrapata	Monterey	California	2015-12-29	Ixodes pacificus	Adult	Male			0	0	0	0	Coastal chapparal	36.4547	-121.918
G4.6	Garrapata	Monterey	California	2015-12-29	Ixodes pacificus	Adult	Male			0	0	0	0	Coastal chapparal	36.4547	-121.918
G4.7	Garrapata	Monterey	California	2015-12-29	Ixodes pacificus	Adult	Male			0	0	0	0	Coastal chapparal	36.4547	-121.918
G5.1A	Garrapata	Monterey	California	2015-12-29	Ixodes pacificus	Adult	Male			0	0	0	0	Coastal chapparal	36.4547	-121.918
G5.1B	Garrapata	Monterey	California	2015-12-29	Ixodes pacificus	Adult	Male			0	0	0	0	Coastal chapparal	36.4547	-121.918
G5.2A	Garrapata	Monterey	California	2015-12-29	Ixodes pacificus	Adult	Female			0	0	0	0	Coastal chapparal	36.4547	-121.918
G5.2B	Garrapata	Monterey	California	2015-12-29	Ixodes pacificus	Adult	Female			0	0	0	0	Coastal chapparal	36.4547	-121.918
G5.3A	Garrapata	Monterey	California	2015-12-29	Ixodes pacificus	Adult	Female			0	0	0	0	Coastal chapparal	36.4547	-121.918
G5.3B	Garrapata	Monterey	California	2015-12-29	Ixodes pacificus	Adult	Female			0	0	0	0	Coastal chapparal	36.4547	-121.918
G5.4	Garrapata	Monterey	California	2015-12-29	Ixodes pacificus	Adult	Female			0	0	0	0	Coastal chapparal	36.4547	-121.918
G6.1	Garrapata	Monterey	California	2015-12-29	Ixodes pacificus	Adult	Female			0	0	0	0	Coastal chapparal	36.4547	-121.918
G2.2	Garrapata	Monterey	California	2015-12-29	Ixodes pacificus	Adult	Female			0	0	0	0	Coastal chapparal	36.4547	-121.918
G2.3	Garrapata	Monterey	California	2015-12-29	Ixodes pacificus	Adult	Female			0	0	0	0	Coastal chapparal	36.4547	-121.918
G2.4	Garrapata	Monterey	California	2015-12-29	Ixodes pacificus	Adult	Female			0	0	0	0	Coastal chapparal	36.4547	-121.918
G2.5	Garrapata	Monterey	California	2015-12-29	Ixodes pacificus	Adult	Male			0	0	0	0	Coastal chapparal	36.4547	-121.918
G2.6	Garrapata	Monterey	California	2015-12-29	Ixodes pacificus	Adult	Male			0	0	0	0	Coastal chapparal	36.4547	-121.918
G2.7	Garrapata	Monterey	California	2015-12-29	Ixodes pacificus	Adult	Male			0	0	0	0	Coastal chapparal	36.4547	-121.918
G2.8	Garrapata	Monterey	California	2015-12-29	Ixodes pacificus	Adult	Male			0	0	0	0	Coastal chapparal	36.4547	-121.918
G2.9	Garrapata	Monterey	California	2015-12-29	Ixodes pacificus	Adult	Male			0	0	0	0	Coastal chapparal	36.4547	-121.918
GBFBI_1	Glass Beach, Fort Bragg	Mendocino	California	2018-01-01	Ixodes pacificus	Adult	Male			0	0	0	0	Coastal prairie/chaparral	39.454	-123.811
GBFBI_2	Glass Beach, Fort Bragg	Mendocino	California	2018-01-01	Ixodes pacificus	Adult	Female			0	0	0	0	Coastal prairie/chaparral	39.454	-123.811
GBFBI_3	Glass Beach, Fort Bragg	Mendocino	California	2018-01-01	Ixodes pacificus	Adult	Female			0	0	0	0	Coastal prairie/chaparral	39.454	-123.811
GBFBI_4	Glass Beach, Fort Bragg	Mendocino	California	2018-01-01	Ixodes pacificus	Adult	Female			0	0	0	0	Coastal prairie/chaparral	39.454	-123.811
GBFBI_5	Glass Beach, Fort Bragg	Mendocino	California	2018-01-01	Ixodes pacificus	Adult	Female			0	0	0	0	Coastal prairie/chaparral	39.454	-123.811
GBFBI_6	Glass Beach, Fort Bragg	Mendocino	California	2018-01-01	Ixodes pacificus	Adult	Male			0	0	0	0	Coastal prairie/chaparral	39.454	-123.811
GBFBI_7	Glass Beach, Fort Bragg	Mendocino	California	2018-01-01	Ixodes pacificus	Adult	Male			0	0	0	0	Coastal prairie/chaparral	39.454	-123.811
GBFBI_8	Glass Beach, Fort Bragg	Mendocino	California	2018-01-01	Ixodes pacificus	Adult	Male			0	0	0	0	Coastal prairie/chaparral	39.454	-123.811
GBFBI_9	Glass Beach, Fort Bragg	Mendocino	California	2018-01-01	Ixodes pacificus	Adult	Male			0	0	0	0	Coastal prairie/chaparral	39.454	-123.811
GBFBI_10	Glass Beach, Fort Bragg	Mendocino	California	2018-01-01	Ixodes pacificus	Adult	Male			0	0	0	0	Coastal prairie/chaparral	39.454	-123.811
GBFBI_11	Glass Beach, Fort Bragg	Mendocino	California	2018-01-01	Ixodes pacificus	Adult	Male			0	0	0	0	Coastal prairie/chaparral	39.454	-123.811
GBFBI_12	Glass Beach, Fort Bragg	Mendocino	California	2018-01-01	Ixodes pacificus	Adult	Male			0	0	0	0	Coastal prairie/chaparral	39.454	-123.811
GBFBI_13	Glass Beach, Fort Bragg	Mendocino	California	2018-01-01	Ixodes pacificus	Adult	Male			0	0	0	0	Coastal prairie/chaparral	39.454	-123.811
GOAT18_10	Goat Rock/Kortum Trail	Sonoma	California	2017-12-30	Ixodes pacificus	Adult	Male	B. miyamotoi	Sequenced	0	1	0	0	Coastal chaparral/grassland	38.4341	-123.12
GOAT18_1	Goat Rock/Kortum Trail	Sonoma	California	2017-12-30	Ixodes pacificus	Adult	Female			0	0	0	0	Coastal chaparral/grassland	38.4341	-123.12
GOAT18_2	Goat Rock/Kortum Trail	Sonoma	California	2017-12-30	Ixodes pacificus	Adult	Female			0	0	0	0	Coastal chaparral/grassland	38.4341	-123.12
GOAT18_3	Goat Rock/Kortum Trail	Sonoma	California	2017-12-30	Ixodes pacificus	Adult	Female			0	0	0	0	Coastal chaparral/grassland	38.4341	-123.12
GOAT18_4	Goat Rock/Kortum Trail	Sonoma	California	2017-12-30	Ixodes pacificus	Adult	Female			0	0	0	0	Coastal chaparral/grassland	38.4341	-123.12
GOAT18_5	Goat Rock/Kortum Trail	Sonoma	California	2017-12-30	Ixodes pacificus	Adult	Female			0	0	0	0	Coastal chaparral/grassland	38.4341	-123.12
GOAT18_6	Goat Rock/Kortum Trail	Sonoma	California	2017-12-30	Ixodes pacificus	Adult	Female			0	0	0	0	Coastal chaparral/grassland	38.4341	-123.12
GOAT18_7	Goat Rock/Kortum Trail	Sonoma	California	2017-12-30	Ixodes pacificus	Adult	Female			0	0	0	0	Coastal chaparral/grassland	38.4341	-123.12
GOAT18_8	Goat Rock/Kortum Trail	Sonoma	California	2017-12-30	Ixodes pacificus	Adult	Male			0	0	0	0	Coastal chaparral/grassland	38.4341	-123.12
GOAT18_9	Goat Rock/Kortum Trail	Sonoma	California	2017-12-30	Ixodes pacificus	Adult	Male			0	0	0	0	Coastal chaparral/grassland	38.4341	-123.12
GOAT18_11	Goat Rock/Kortum Trail	Sonoma	California	2017-12-30	Ixodes pacificus	Adult	Female			0	0	0	0	Coastal chaparral/grassland	38.4341	-123.12
GOAT18_12	Goat Rock/Kortum Trail	Sonoma	California	2017-12-30	Ixodes pacificus	Adult	Male			0	0	0	0	Coastal chaparral/grassland	38.4341	-123.12
GOAT18_13	Goat Rock/Kortum Trail	Sonoma	California	2017-12-30	Ixodes pacificus	Adult	Male			0	0	0	0	Coastal chaparral/grassland	38.4341	-123.12
GOAT18_14	Goat Rock/Kortum Trail	Sonoma	California	2017-12-30	Ixodes pacificus	Adult	Male			0	0	0	0	Coastal chaparral/grassland	38.4341	-123.12
GOAT18_15	Goat Rock/Kortum Trail	Sonoma	California	2017-12-30	Ixodes pacificus	Adult	Female			0	0	0	0	Coastal chaparral/grassland	38.4341	-123.12
GOAT18_16	Goat Rock/Kortum Trail	Sonoma	California	2017-12-30	Ixodes pacificus	Adult	Male			0	0	0	0	Coastal chaparral/grassland	38.4341	-123.12
GOAT18_17	Goat Rock/Kortum Trail	Sonoma	California	2017-12-30	Ixodes pacificus	Adult	Male			0	0	0	0	Coastal chaparral/grassland	38.4341	-123.12
GOAT18_18	Goat Rock/Kortum Trail	Sonoma	California	2017-12-30	Ixodes pacificus	Adult	Male			0	0	0	0	Coastal chaparral/grassland	38.4341	-123.12
GOAT18_19	Goat Rock/Kortum Trail	Sonoma	California	2017-12-30	Ixodes pacificus	Adult	Male			0	0	0	0	Coastal chaparral/grassland	38.4341	-123.12
GOAT18_20	Goat Rock/Kortum Trail	Sonoma	California	2017-12-30	Ixodes pacificus	Adult	Female			0	0	0	0	Coastal chaparral/grassland	38.4341	-123.12
GOAT18_21	Goat Rock/Kortum Trail	Sonoma	California	2017-12-30	Ixodes pacificus	Adult	Male			0	0	0	0	Coastal chaparral/grassland	38.4341	-123.12
GOAT18_22	Goat Rock/Kortum Trail	Sonoma	California	2017-12-30	Ixodes pacificus	Adult	Male			0	0	0	0	Coastal chaparral/grassland	38.4341	-123.12
GOAT18_23	Goat Rock/Kortum Trail	Sonoma	California	2017-12-30	Ixodes pacificus	Adult	Female			0	0	0	0	Coastal chaparral/grassland	38.4341	-123.12
GOAT18_24	Goat Rock/Kortum Trail	Sonoma	California	2017-12-30	Ixodes pacificus	Adult	Male			0	0	0	0	Coastal chaparral/grassland	38.4341	-123.12
GOAT18_25	Goat Rock/Kortum Trail	Sonoma	California	2017-12-30	Ixodes pacificus	Adult	Female			0	0	0	0	Coastal chaparral/grassland	38.4341	-123.12
GOAT18_26	Goat Rock/Kortum Trail	Sonoma	California	2017-12-30	Ixodes pacificus	Adult	Male			0	0	0	0	Coastal chaparral/grassland	38.4341	-123.12
GOAT18_27	Goat Rock/Kortum Trail	Sonoma	California	2017-12-30	Ixodes pacificus	Adult	Male			0	0	0	0	Coastal chaparral/grassland	38.4341	-123.12
GOAT218_1	Goat Rock/Kortum Trail	Sonoma	California	2017-12-30	Ixodes pacificus	Adult	Female			0	0	0	0	Coastal chaparral/grassland	38.4341	-123.12
GOAT218_2	Goat Rock/Kortum Trail	Sonoma	California	2017-12-30	Ixodes pacificus	Adult	Female			0	0	0	0	Coastal chaparral/grassland	38.4341	-123.12
GOAT218_3	Goat Rock/Kortum Trail	Sonoma	California	2017-12-30	Ixodes pacificus	Adult	Female			0	0	0	0	Coastal chaparral/grassland	38.4341	-123.12
GOAT218_4	Goat Rock/Kortum Trail	Sonoma	California	2017-12-30	Ixodes pacificus	Adult	Female			0	0	0	0	Coastal chaparral/grassland	38.4341	-123.12
GOAT218_5	Goat Rock/Kortum Trail	Sonoma	California	2017-12-30	Ixodes pacificus	Adult	Female			0	0	0	0	Coastal chaparral/grassland	38.4341	-123.12
GOAT218_6	Goat Rock/Kortum Trail	Sonoma	California	2017-12-30	Ixodes pacificus	Adult	Female			0	0	0	0	Coastal chaparral/grassland	38.4341	-123.12
GOAT218_7	Goat Rock/Kortum Trail	Sonoma	California	2017-12-30	Ixodes pacificus	Adult	Female			0	0	0	0	Coastal chaparral/grassland	38.4341	-123.12
GOAT218_8	Goat Rock/Kortum Trail	Sonoma	California	2017-12-30	Ixodes pacificus	Adult	Female			0	0	0	0	Coastal chaparral/grassland	38.4341	-123.12
GOAT218_9	Goat Rock/Kortum Trail	Sonoma	California	2017-12-30	Ixodes pacificus	Adult	Male			0	0	0	0	Coastal chaparral/grassland	38.4341	-123.12
GOAT218_10	Goat Rock/Kortum Trail	Sonoma	California	2017-12-30	Ixodes pacificus	Adult	Male			0	0	0	0	Coastal chaparral/grassland	38.4341	-123.12
GOAT218_11	Goat Rock/Kortum Trail	Sonoma	California	2017-12-30	Ixodes pacificus	Adult	Male			0	0	0	0	Coastal chaparral/grassland	38.4341	-123.12
HOP2018_60	Healdsburg Ridge OSP	Sonoma	California	2017-12-29	Ixodes pacificus	Adult	Female	B. burgdorferi	Sequenced	1	0	0	0	Woodland	38.6386	-122.86
HEALDS_OP1_A_2	Healdsburg Ridge OSP	Sonoma	California	2017-05-01	Ixodes pacificus	Adult	Male			0	0			Woodland	38.6386	-122.86
HEALDS_OP1_A_3	Healdsburg Ridge OSP	Sonoma	California	2017-05-01	Ixodes pacificus	Adult	Male			0	0			Woodland	38.6386	-122.86
HEALDS_OP1_A_4	Healdsburg Ridge OSP	Sonoma	California	2017-05-01	Ixodes pacificus	Adult	Female			0	0			Woodland	38.6386	-122.86
HEALDS_OP1_A_5	Healdsburg Ridge OSP	Sonoma	California	2017-05-01	Ixodes pacificus	Adult	Female			0	0			Woodland	38.6386	-122.86
HOP2018_1	Healdsburg Ridge OSP	Sonoma	California	2017-12-29	Ixodes pacificus	Adult	Female			0	0	0	0	Woodland	38.6386	-122.86
HOP2018_2	Healdsburg Ridge OSP	Sonoma	California	2017-12-29	Ixodes pacificus	Adult	Female			0	0	0	0	Woodland	38.6386	-122.86
HOP2018_3	Healdsburg Ridge OSP	Sonoma	California	2017-12-29	Ixodes pacificus	Adult	Female			0	0	0	0	Woodland	38.6386	-122.86
HOP2018_4	Healdsburg Ridge OSP	Sonoma	California	2017-12-29	Ixodes pacificus	Adult	Male			0	0	0	0	Woodland	38.6386	-122.86
HOP2018_5	Healdsburg Ridge OSP	Sonoma	California	2017-12-29	Ixodes pacificus	Adult	Female			0	0	0	0	Woodland	38.6386	-122.86
HOP2018_6	Healdsburg Ridge OSP	Sonoma	California	2017-12-29	Ixodes pacificus	Adult	Female			0	0	0	0	Woodland	38.6386	-122.86
HOP2018_7	Healdsburg Ridge OSP	Sonoma	California	2017-12-29	Ixodes pacificus	Adult	Female			0	0	0	0	Woodland	38.6386	-122.86
HOP2018_8	Healdsburg Ridge OSP	Sonoma	California	2017-12-29	Ixodes pacificus	Adult	Female			0	0	0	0	Woodland	38.6386	-122.86
HOP2018_9	Healdsburg Ridge OSP	Sonoma	California	2017-12-29	Ixodes pacificus	Adult	Male			0	0	0	0	Woodland	38.6386	-122.86
HOP2018_10	Healdsburg Ridge OSP	Sonoma	California	2017-12-29	Ixodes pacificus	Adult	Female			0	0	0	0	Woodland	38.6386	-122.86
HOP2018_11	Healdsburg Ridge OSP	Sonoma	California	2017-12-29	Ixodes pacificus	Adult	Male			0	0	0	0	Woodland	38.6386	-122.86
HOP2018_12	Healdsburg Ridge OSP	Sonoma	California	2017-12-29	Ixodes pacificus	Adult	Male			0	0	0	0	Woodland	38.6386	-122.86
HOP2018_13	Healdsburg Ridge OSP	Sonoma	California	2017-12-29	Ixodes pacificus	Adult	Male			0	0	0	0	Woodland	38.6386	-122.86
HOP2018_14	Healdsburg Ridge OSP	Sonoma	California	2017-12-29	Ixodes pacificus	Adult	Female			0	0	0	0	Woodland	38.6386	-122.86
HOP2018_15	Healdsburg Ridge OSP	Sonoma	California	2017-12-29	Ixodes pacificus	Adult	Male			0	0	0	0	Woodland	38.6386	-122.86
HOP2018_16	Healdsburg Ridge OSP	Sonoma	California	2017-12-29	Ixodes pacificus	Adult	Female			0	0	0	0	Woodland	38.6386	-122.86
HOP2018_17	Healdsburg Ridge OSP	Sonoma	California	2017-12-29	Ixodes pacificus	Adult	Male			0	0	0	0	Woodland	38.6386	-122.86
HOP2018_18	Healdsburg Ridge OSP	Sonoma	California	2017-12-29	Ixodes pacificus	Adult	Male			0	0	0	0	Woodland	38.6386	-122.86
HOP2018_19	Healdsburg Ridge OSP	Sonoma	California	2017-12-29	Ixodes pacificus	Adult	Male			0	0	0	0	Woodland	38.6386	-122.86
HOP2018_20	Healdsburg Ridge OSP	Sonoma	California	2017-12-29	Ixodes pacificus	Adult	Female			0	0	0	0	Woodland	38.6386	-122.86
HOP2018_21	Healdsburg Ridge OSP	Sonoma	California	2017-12-29	Ixodes pacificus	Adult	Female			0	0	0	0	Woodland	38.6386	-122.86
HOP2018_22	Healdsburg Ridge OSP	Sonoma	California	2017-12-29	Ixodes pacificus	Adult	Female			0	0	0	0	Woodland	38.6386	-122.86
HOP2018_23	Healdsburg Ridge OSP	Sonoma	California	2017-12-29	Ixodes pacificus	Adult	Female			0	0	0	0	Woodland	38.6386	-122.86
HOP2018_24	Healdsburg Ridge OSP	Sonoma	California	2017-12-29	Ixodes pacificus	Adult	Female			0	0	0	0	Woodland	38.6386	-122.86
HOP2018_25	Healdsburg Ridge OSP	Sonoma	California	2017-12-29	Ixodes pacificus	Adult	Male			0	0	0	0	Woodland	38.6386	-122.86
HOP2018_26	Healdsburg Ridge OSP	Sonoma	California	2017-12-29	Ixodes pacificus	Adult	Male			0	0	0	0	Woodland	38.6386	-122.86
HOP2018_27	Healdsburg Ridge OSP	Sonoma	California	2017-12-29	Ixodes pacificus	Adult	Male			0	0	0	0	Woodland	38.6386	-122.86
HOP2018_28	Healdsburg Ridge OSP	Sonoma	California	2017-12-29	Ixodes pacificus	Adult	Female			0	0	0	0	Woodland	38.6386	-122.86
HOP2018_29	Healdsburg Ridge OSP	Sonoma	California	2017-12-29	Ixodes pacificus	Adult	Female			0	0	0	0	Woodland	38.6386	-122.86
HOP2018_30	Healdsburg Ridge OSP	Sonoma	California	2017-12-29	Ixodes pacificus	Adult	Male			0	0	0	0	Woodland	38.6386	-122.86
HOP2018_31	Healdsburg Ridge OSP	Sonoma	California	2017-12-29	Ixodes pacificus	Adult	Female			0	0	0	0	Woodland	38.6386	-122.86
HOP2018_32	Healdsburg Ridge OSP	Sonoma	California	2017-12-29	Ixodes pacificus	Adult	Female			0	0	0	0	Woodland	38.6386	-122.86
HOP2018_33	Healdsburg Ridge OSP	Sonoma	California	2017-12-29	Ixodes pacificus	Adult	Female			0	0	0	0	Woodland	38.6386	-122.86
HOP2018_34	Healdsburg Ridge OSP	Sonoma	California	2017-12-29	Ixodes pacificus	Adult	Male			0	0	0	0	Woodland	38.6386	-122.86
HOP2018_35	Healdsburg Ridge OSP	Sonoma	California	2017-12-29	Ixodes pacificus	Adult	Female			0	0	0	0	Woodland	38.6386	-122.86
HOP2018_36	Healdsburg Ridge OSP	Sonoma	California	2017-12-29	Ixodes pacificus	Adult	Male			0	0	0	0	Woodland	38.6386	-122.86
HOP2018_37	Healdsburg Ridge OSP	Sonoma	California	2017-12-29	Ixodes pacificus	Adult	Male			0	0	0	0	Woodland	38.6386	-122.86
HOP2018_38	Healdsburg Ridge OSP	Sonoma	California	2017-12-29	Ixodes pacificus	Adult	Male			0	0	0	0	Woodland	38.6386	-122.86
HOP2018_39	Healdsburg Ridge OSP	Sonoma	California	2017-12-29	Ixodes pacificus	Adult	Male			0	0	0	0	Woodland	38.6386	-122.86
HOP2018_40	Healdsburg Ridge OSP	Sonoma	California	2017-12-29	Ixodes pacificus	Adult	Male			0	0	0	0	Woodland	38.6386	-122.86
HOP2018_41	Healdsburg Ridge OSP	Sonoma	California	2017-12-29	Ixodes pacificus	Adult	Male			0	0	0	0	Woodland	38.6386	-122.86
HOP2018_42	Healdsburg Ridge OSP	Sonoma	California	2017-12-29	Ixodes pacificus	Adult	Male			0	0	0	0	Woodland	38.6386	-122.86
HOP2018_43	Healdsburg Ridge OSP	Sonoma	California	2017-12-29	Ixodes pacificus	Adult	Male			0	0	0	0	Woodland	38.6386	-122.86
HOP2018_44	Healdsburg Ridge OSP	Sonoma	California	2017-12-29	Ixodes pacificus	Adult	Male			0	0	0	0	Woodland	38.6386	-122.86
HOP2018_45	Healdsburg Ridge OSP	Sonoma	California	2017-12-29	Ixodes pacificus	Adult	Male			0	0	0	0	Woodland	38.6386	-122.86
HOP2018_46	Healdsburg Ridge OSP	Sonoma	California	2017-12-29	Ixodes pacificus	Adult	Male			0	0	0	0	Woodland	38.6386	-122.86
HOP2018_47	Healdsburg Ridge OSP	Sonoma	California	2017-12-29	Ixodes pacificus	Adult	Female			0	0	0	0	Woodland	38.6386	-122.86
HOP2018_48	Healdsburg Ridge OSP	Sonoma	California	2017-12-29	Ixodes pacificus	Adult	Male			0	0	0	0	Woodland	38.6386	-122.86
HOP2018_49	Healdsburg Ridge OSP	Sonoma	California	2017-12-29	Ixodes pacificus	Adult	Male			0	0	0	0	Woodland	38.6386	-122.86
HOP2018_50	Healdsburg Ridge OSP	Sonoma	California	2017-12-29	Ixodes pacificus	Adult	Female			0	0	0	0	Woodland	38.6386	-122.86
HOP2018_51	Healdsburg Ridge OSP	Sonoma	California	2017-12-29	Ixodes pacificus	Adult	Male			0	0	0	0	Woodland	38.6386	-122.86
HOP2018_52	Healdsburg Ridge OSP	Sonoma	California	2017-12-29	Ixodes pacificus	Adult	Male			0	0	0	0	Woodland	38.6386	-122.86
HOP2018_53	Healdsburg Ridge OSP	Sonoma	California	2017-12-29	Ixodes pacificus	Adult	Male			0	0	0	0	Woodland	38.6386	-122.86
HOP2018_54	Healdsburg Ridge OSP	Sonoma	California	2017-12-29	Ixodes pacificus	Adult	Male			0	0	0	0	Woodland	38.6386	-122.86
HOP2018_55	Healdsburg Ridge OSP	Sonoma	California	2017-12-29	Ixodes pacificus	Adult	Male			0	0	0	0	Woodland	38.6386	-122.86
HOP2018_56	Healdsburg Ridge OSP	Sonoma	California	2017-12-29	Ixodes pacificus	Adult	Male			0	0	0	0	Woodland	38.6386	-122.86
HOP2018_57	Healdsburg Ridge OSP	Sonoma	California	2017-12-29	Ixodes pacificus	Adult	Female			0	0	0	0	Woodland	38.6386	-122.86
HOP2018_58	Healdsburg Ridge OSP	Sonoma	California	2017-12-29	Ixodes pacificus	Adult	Male			0	0	0	0	Woodland	38.6386	-122.86
HOP2018_59	Healdsburg Ridge OSP	Sonoma	California	2017-12-29	Ixodes pacificus	Adult	Male			0	0	0	0	Woodland	38.6386	-122.86
HEALDS_OP1_N_14	Healdsburg Ridge OSP	Sonoma	California	2017-05-01	Ixodes pacificus	Nymph		B. miyamotoi	Not sequenced	0	1			Woodland	38.6386	-122.86
HEALDS_OP1_N_1	Healdsburg Ridge OSP	Sonoma	California	2017-05-01	Ixodes pacificus	Nymph				0	0			Woodland	38.6386	-122.86
HEALDS_OP1_N_2	Healdsburg Ridge OSP	Sonoma	California	2017-05-01	Ixodes pacificus	Nymph				0	0			Woodland	38.6386	-122.86
HEALDS_OP1_N_3	Healdsburg Ridge OSP	Sonoma	California	2017-05-01	Ixodes pacificus	Nymph				0	0			Woodland	38.6386	-122.86
HEALDS_OP1_N_4	Healdsburg Ridge OSP	Sonoma	California	2017-05-01	Ixodes pacificus	Nymph				0	0			Woodland	38.6386	-122.86
HEALDS_OP1_N_5	Healdsburg Ridge OSP	Sonoma	California	2017-05-01	Ixodes pacificus	Nymph				0	0			Woodland	38.6386	-122.86
HEALDS_OP1_N_6	Healdsburg Ridge OSP	Sonoma	California	2017-05-01	Ixodes pacificus	Nymph				0	0			Woodland	38.6386	-122.86
HEALDS_OP1_N_7	Healdsburg Ridge OSP	Sonoma	California	2017-05-01	Ixodes pacificus	Nymph				0	0			Woodland	38.6386	-122.86
HEALDS_OP1_N_8	Healdsburg Ridge OSP	Sonoma	California	2017-05-01	Ixodes pacificus	Nymph				0	0			Woodland	38.6386	-122.86
HEALDS_OP1_N_9	Healdsburg Ridge OSP	Sonoma	California	2017-05-01	Ixodes pacificus	Nymph				0	0			Woodland	38.6386	-122.86
HEALDS_OP1_N_10	Healdsburg Ridge OSP	Sonoma	California	2017-05-01	Ixodes pacificus	Nymph				0	0			Woodland	38.6386	-122.86
HEALDS_OP1_N_11	Healdsburg Ridge OSP	Sonoma	California	2017-05-01	Ixodes pacificus	Nymph				0	0			Woodland	38.6386	-122.86
HEALDS_OP1_N_12	Healdsburg Ridge OSP	Sonoma	California	2017-05-01	Ixodes pacificus	Nymph				0	0			Woodland	38.6386	-122.86
HEALDS_OP1_N_13	Healdsburg Ridge OSP	Sonoma	California	2017-05-01	Ixodes pacificus	Nymph				0	0			Woodland	38.6386	-122.86
HEALDS_OP1_N_15	Healdsburg Ridge OSP	Sonoma	California	2017-05-01	Ixodes pacificus	Nymph				0	0			Woodland	38.6386	-122.86
HEALDS_OP1_N_16	Healdsburg Ridge OSP	Sonoma	California	2017-05-01	Ixodes pacificus	Nymph				0	0			Woodland	38.6386	-122.86
HEALDS_OP1_N_17	Healdsburg Ridge OSP	Sonoma	California	2017-05-01	Ixodes pacificus	Nymph				0	0			Woodland	38.6386	-122.86
HEALDS_OP1_N_18	Healdsburg Ridge OSP	Sonoma	California	2017-05-01	Ixodes pacificus	Nymph				0	0			Woodland	38.6386	-122.86
HEALDS_OP1_N_19	Healdsburg Ridge OSP	Sonoma	California	2017-05-01	Ixodes pacificus	Nymph				0	0			Woodland	38.6386	-122.86
HEALDS_OP1_N_20	Healdsburg Ridge OSP	Sonoma	California	2017-05-01	Ixodes pacificus	Nymph				0	0			Woodland	38.6386	-122.86
HEALDS_OP1_N_21	Healdsburg Ridge OSP	Sonoma	California	2017-05-01	Ixodes pacificus	Nymph				0	0			Woodland	38.6386	-122.86
HEALDS_OP1_N_22	Healdsburg Ridge OSP	Sonoma	California	2017-05-01	Ixodes pacificus	Nymph				0	0			Woodland	38.6386	-122.86
HEALDS_OP1_N_23	Healdsburg Ridge OSP	Sonoma	California	2017-05-01	Ixodes pacificus	Nymph				0	0			Woodland	38.6386	-122.86
HEALDS_OP1_N_24	Healdsburg Ridge OSP	Sonoma	California	2017-05-01	Ixodes pacificus	Nymph				0	0			Woodland	38.6386	-122.86
HEALDS_OP1_N_25	Healdsburg Ridge OSP	Sonoma	California	2017-05-01	Ixodes pacificus	Nymph				0	0			Woodland	38.6386	-122.86
HEALDS_OP1_N_26	Healdsburg Ridge OSP	Sonoma	California	2017-05-01	Ixodes pacificus	Nymph				0	0			Woodland	38.6386	-122.86
HEALDS_OP1_N_27	Healdsburg Ridge OSP	Sonoma	California	2017-05-01	Ixodes pacificus	Nymph				0	0			Woodland	38.6386	-122.86
HEALDS_OP1_N_28	Healdsburg Ridge OSP	Sonoma	California	2017-05-01	Ixodes pacificus	Nymph				0	0			Woodland	38.6386	-122.86
HEALDS_OP1_N_29	Healdsburg Ridge OSP	Sonoma	California	2017-05-01	Ixodes pacificus	Nymph				0	0			Woodland	38.6386	-122.86
HEALDS_OP1_N_30	Healdsburg Ridge OSP	Sonoma	California	2017-05-01	Ixodes pacificus	Nymph				0	0			Woodland	38.6386	-122.86
HEALDS_OP1_N_31	Healdsburg Ridge OSP	Sonoma	California	2017-05-01	Ixodes pacificus	Nymph				0	0			Woodland	38.6386	-122.86
HEALDS_OP1_N_32	Healdsburg Ridge OSP	Sonoma	California	2017-05-01	Ixodes pacificus	Nymph				0	0			Woodland	38.6386	-122.86
HEALDS_OP1_N_33	Healdsburg Ridge OSP	Sonoma	California	2017-05-01	Ixodes pacificus	Nymph				0	0			Woodland	38.6386	-122.86
HEALDS_OP1_N_34	Healdsburg Ridge OSP	Sonoma	California	2017-05-01	Ixodes pacificus	Nymph				0	0			Woodland	38.6386	-122.86
HEALDS_OP1_N_35	Healdsburg Ridge OSP	Sonoma	California	2017-05-01	Ixodes pacificus	Nymph				0	0			Woodland	38.6386	-122.86
HEALDS_OP1_N_36	Healdsburg Ridge OSP	Sonoma	California	2017-05-01	Ixodes pacificus	Nymph				0	0			Woodland	38.6386	-122.86
HEALDS_OP1_N_37	Healdsburg Ridge OSP	Sonoma	California	2017-05-01	Ixodes pacificus	Nymph				0	0			Woodland	38.6386	-122.86
HEALDS_OP1_N_38	Healdsburg Ridge OSP	Sonoma	California	2017-05-01	Ixodes pacificus	Nymph				0	0			Woodland	38.6386	-122.86
HEALDS_OP1_N_39	Healdsburg Ridge OSP	Sonoma	California	2017-05-01	Ixodes pacificus	Nymph				0	0			Woodland	38.6386	-122.86
HENDY21P_1	Hendy Woods SP	Mendocino	California	2017-12-31	Ixodes pacificus	Adult	Female			0	0	0	0	Woodland	39.0731	-123.464
HENDY21P_2	Hendy Woods SP	Mendocino	California	2017-12-31	Ixodes pacificus	Adult	Male			0	0	0	0	Woodland	39.0731	-123.464
HENDY21P_3	Hendy Woods SP	Mendocino	California	2017-12-31	Ixodes pacificus	Adult	Male			0	0	0	0	Woodland	39.0731	-123.464
HENDY21P_4	Hendy Woods SP	Mendocino	California	2017-12-31	Ixodes pacificus	Adult	Female			0	0	0	0	Woodland	39.0731	-123.464
HENDY21P_5	Hendy Woods SP	Mendocino	California	2017-12-31	Ixodes pacificus	Adult	Male			0	0	0	0	Woodland	39.0731	-123.464
HENDY21P_6	Hendy Woods SP	Mendocino	California	2017-12-31	Ixodes pacificus	Adult	Male			0	0	0	0	Woodland	39.0731	-123.464
HENDY21P_7	Hendy Woods SP	Mendocino	California	2017-12-31	Ixodes pacificus	Adult	Male			0	0	0	0	Woodland	39.0731	-123.464
HCOW3_21	Henry Cowell SP	Santa Cruz	California	2016-12-31	Ixodes pacificus	Adult	Female	B. burgdorferi	Sequenced	1	0			Redwood forest	37.012	-122.053
HCOW1_01	Henry Cowell SP	Santa Cruz	California	2016-12-31	Ixodes pacificus	Adult	Male			0	0			Redwood forest	37.012	-122.053
HCOW1_02	Henry Cowell SP	Santa Cruz	California	2016-12-31	Ixodes pacificus	Adult	Female			0	0			Redwood forest	37.012	-122.053
HCOW1_03	Henry Cowell SP	Santa Cruz	California	2016-12-31	Ixodes pacificus	Adult	Female			0	0			Redwood forest	37.012	-122.053
HCOW3_01	Henry Cowell SP	Santa Cruz	California	2016-12-31	Ixodes pacificus	Adult	Female			0	0			Redwood forest	37.012	-122.053
HCOW3_02	Henry Cowell SP	Santa Cruz	California	2016-12-31	Ixodes pacificus	Adult	Female			0	0			Redwood forest	37.012	-122.053
HCOW3_03	Henry Cowell SP	Santa Cruz	California	2016-12-31	Ixodes pacificus	Adult	Female			0	0			Redwood forest	37.012	-122.053
HCOW3_04	Henry Cowell SP	Santa Cruz	California	2016-12-31	Ixodes pacificus	Adult	Female			0	0			Redwood forest	37.012	-122.053
HCOW3_05	Henry Cowell SP	Santa Cruz	California	2016-12-31	Ixodes pacificus	Adult	Female			0	0			Redwood forest	37.012	-122.053
HCOW3_06	Henry Cowell SP	Santa Cruz	California	2016-12-31	Ixodes pacificus	Adult	Female			0	0			Redwood forest	37.012	-122.053
HCOW3_07	Henry Cowell SP	Santa Cruz	California	2016-12-31	Ixodes pacificus	Adult	Female			0	0			Redwood forest	37.012	-122.053
HCOW3_08	Henry Cowell SP	Santa Cruz	California	2016-12-31	Ixodes pacificus	Adult	Female			0	0			Redwood forest	37.012	-122.053
HCOW3_09	Henry Cowell SP	Santa Cruz	California	2016-12-31	Ixodes pacificus	Adult	Female			0	0			Redwood forest	37.012	-122.053
HCOW3_10	Henry Cowell SP	Santa Cruz	California	2016-12-31	Ixodes pacificus	Adult	Female			0	0			Redwood forest	37.012	-122.053
HCOW3_11	Henry Cowell SP	Santa Cruz	California	2016-12-31	Ixodes pacificus	Adult	Female			0	0			Redwood forest	37.012	-122.053
HCOW3_12	Henry Cowell SP	Santa Cruz	California	2016-12-31	Ixodes pacificus	Adult	Female			0	0			Redwood forest	37.012	-122.053
HCOW3_13	Henry Cowell SP	Santa Cruz	California	2016-12-31	Ixodes pacificus	Adult	Female			0	0			Redwood forest	37.012	-122.053
HCOW3_14	Henry Cowell SP	Santa Cruz	California	2016-12-31	Ixodes pacificus	Adult	Female			0	0			Redwood forest	37.012	-122.053
HCOW3_15	Henry Cowell SP	Santa Cruz	California	2016-12-31	Ixodes pacificus	Adult	Female			0	0			Redwood forest	37.012	-122.053
HCOW3_16	Henry Cowell SP	Santa Cruz	California	2016-12-31	Ixodes pacificus	Adult	Female			0	0			Redwood forest	37.012	-122.053
HCOW3_17	Henry Cowell SP	Santa Cruz	California	2016-12-31	Ixodes pacificus	Adult	Female			0	0			Redwood forest	37.012	-122.053
HCOW3_18	Henry Cowell SP	Santa Cruz	California	2016-12-31	Ixodes pacificus	Adult	Female			0	0			Redwood forest	37.012	-122.053
HCOW3_19	Henry Cowell SP	Santa Cruz	California	2016-12-31	Ixodes pacificus	Adult	Female			0	0			Redwood forest	37.012	-122.053
HCOW3_20	Henry Cowell SP	Santa Cruz	California	2016-12-31	Ixodes pacificus	Adult	Female			0	0			Redwood forest	37.012	-122.053
HCOW3_22	Henry Cowell SP	Santa Cruz	California	2016-12-31	Ixodes pacificus	Adult	Male			0	0			Redwood forest	37.012	-122.053
HCOW3_23	Henry Cowell SP	Santa Cruz	California	2016-12-31	Ixodes pacificus	Adult	Male			0	0			Redwood forest	37.012	-122.053
HCOW3_24	Henry Cowell SP	Santa Cruz	California	2016-12-31	Ixodes pacificus	Adult	Male			0	0			Redwood forest	37.012	-122.053
HCOW3_25	Henry Cowell SP	Santa Cruz	California	2016-12-31	Ixodes pacificus	Adult	Male			0	0			Redwood forest	37.012	-122.053
HCOW3_26	Henry Cowell SP	Santa Cruz	California	2016-12-31	Ixodes pacificus	Adult	Male			0	0			Redwood forest	37.012	-122.053
HCOW3_27	Henry Cowell SP	Santa Cruz	California	2016-12-31	Ixodes pacificus	Adult	Male			0	0			Redwood forest	37.012	-122.053
HCOW3_28	Henry Cowell SP	Santa Cruz	California	2016-12-31	Ixodes pacificus	Adult	Male			0	0			Redwood forest	37.012	-122.053
HCOW3_29	Henry Cowell SP	Santa Cruz	California	2016-12-31	Ixodes pacificus	Adult	Male			0	0			Redwood forest	37.012	-122.053
HCOW3_30	Henry Cowell SP	Santa Cruz	California	2016-12-31	Ixodes pacificus	Adult	Male			0	0			Redwood forest	37.012	-122.053
HCOW3_31	Henry Cowell SP	Santa Cruz	California	2016-12-31	Ixodes pacificus	Adult	Male			0	0			Redwood forest	37.012	-122.053
HCOW3_32	Henry Cowell SP	Santa Cruz	California	2016-12-31	Ixodes pacificus	Adult	Male			0	0			Redwood forest	37.012	-122.053
HCOW3_33	Henry Cowell SP	Santa Cruz	California	2016-12-31	Ixodes pacificus	Adult	Male			0	0			Redwood forest	37.012	-122.053
HCOW3_34	Henry Cowell SP	Santa Cruz	California	2016-12-31	Ixodes pacificus	Adult	Male			0	0			Redwood forest	37.012	-122.053
HCOW3_35	Henry Cowell SP	Santa Cruz	California	2016-12-31	Ixodes pacificus	Adult	Male			0	0			Redwood forest	37.012	-122.053
Olivia_01	Larkin Valley	Santa Cruz	California	2017-01-01	Ixodes pacificus	Adult	Female			0	0	0	0	Woodland	Private	Private
Olivia_02	Larkin Valley	Santa Cruz	California	2017-01-01	Ixodes pacificus	Adult	Female			0	0	0	0	Woodland	Private	Private
Olivia_03	Larkin Valley	Santa Cruz	California	2017-01-01	Ixodes pacificus	Adult	Female			0	0	0	0	Woodland	Private	Private
Olivia_04	Larkin Valley	Santa Cruz	California	2017-01-01	Ixodes pacificus	Adult	Female			0	0	0	0	Woodland	Private	Private
Olivia_05	Larkin Valley	Santa Cruz	California	2017-01-01	Ixodes pacificus	Adult	Female			0	0	0	0	Woodland	Private	Private
Olivia_06	Larkin Valley	Santa Cruz	California	2017-01-01	Ixodes pacificus	Adult	Female			0	0	0	0	Woodland	Private	Private
Olivia_07	Larkin Valley	Santa Cruz	California	2017-01-01	Ixodes pacificus	Adult	Female			0	0	0	0	Woodland	Private	Private
Olivia_08	Larkin Valley	Santa Cruz	California	2017-01-01	Ixodes pacificus	Adult	Female			0	0	0	0	Woodland	Private	Private
Olivia_09	Larkin Valley	Santa Cruz	California	2017-01-01	Ixodes pacificus	Adult	Female			0	0	0	0	Woodland	Private	Private
Olivia_10	Larkin Valley	Santa Cruz	California	2017-01-01	Ixodes pacificus	Adult	Female			0	0	0	0	Woodland	Private	Private
Olivia_11	Larkin Valley	Santa Cruz	California	2017-01-01	Ixodes pacificus	Adult	Female			0	0	0	0	Woodland	Private	Private
Olivia_12	Larkin Valley	Santa Cruz	California	2017-01-01	Ixodes pacificus	Adult	Male			0	0	0	0	Woodland	Private	Private
Olivia_13	Larkin Valley	Santa Cruz	California	2017-01-01	Ixodes pacificus	Adult	Male			0	0	0	0	Woodland	Private	Private
Olivia_14	Larkin Valley	Santa Cruz	California	2017-01-01	Ixodes pacificus	Adult	Male			0	0	0	0	Woodland	Private	Private
Olivia_15	Larkin Valley	Santa Cruz	California	2017-01-01	Ixodes pacificus	Adult	Male			0	0	0	0	Woodland	Private	Private
Olivia_16	Larkin Valley	Santa Cruz	California	2017-01-01	Ixodes pacificus	Adult	Male			0	0	0	0	Woodland	Private	Private
Olivia_17	Larkin Valley	Santa Cruz	California	2017-01-01	Ixodes pacificus	Adult	Male			0	0	0	0	Woodland	Private	Private
Olivia_18	Larkin Valley	Santa Cruz	California	2017-01-01	Ixodes pacificus	Adult	Male			0	0	0	0	Woodland	Private	Private
Olivia_19	Larkin Valley	Santa Cruz	California	2017-01-01	Ixodes pacificus	Adult	Male			0	0	0	0	Woodland	Private	Private
Olivia_20	Larkin Valley	Santa Cruz	California	2017-01-01	Ixodes pacificus	Adult	Male			0	0	0	0	Woodland	Private	Private
OLIMAY_N_1	Larkin Valley	Santa Cruz	California	2017-05-01	Ixodes pacificus	Nymph				0	0			Woodland	37.012	-122.053
OLIMAY_N_2	Larkin Valley	Santa Cruz	California	2017-05-01	Ixodes pacificus	Nymph				0	0			Woodland	Private	Private
OLIMAY_N_3	Larkin Valley	Santa Cruz	California	2017-05-01	Ixodes pacificus	Nymph				0	0			Woodland	Private	Private
OLIMAY_N_4	Larkin Valley	Santa Cruz	California	2017-05-01	Ixodes pacificus	Nymph				0	0			Woodland	Private	Private
OLIMAY_N_5	Larkin Valley	Santa Cruz	California	2017-05-01	Ixodes pacificus	Nymph				0	0			Woodland	Private	Private
OLIMAY_N_6	Larkin Valley	Santa Cruz	California	2017-05-01	Ixodes pacificus	Nymph				0	0			Woodland	Private	Private
OLIMAY_N_7	Larkin Valley	Santa Cruz	California	2017-05-01	Ixodes pacificus	Nymph				0	0			Woodland	Private	Private
OLIMAY_N_8	Larkin Valley	Santa Cruz	California	2017-05-01	Ixodes pacificus	Nymph				0	0			Woodland	Private	Private
OLIMAY_N_9	Larkin Valley	Santa Cruz	California	2017-05-01	Ixodes pacificus	Nymph				0	0			Woodland	Private	Private
OLIMAY_N_10	Larkin Valley	Santa Cruz	California	2017-05-01	Ixodes pacificus	Nymph				0	0			Woodland	Private	Private
OLIMAY_N_11	Larkin Valley	Santa Cruz	California	2017-05-01	Ixodes pacificus	Nymph				0	0			Woodland	Private	Private
BR3.1	Lucas Valley (grassland)	Marin	California	2016-01-01	Ixodes pacificus	Adult	Female			0	0	0	0	Grassland	38.0515	-122.618
BR3.2	Lucas Valley (grassland)	Marin	California	2016-01-01	Ixodes pacificus	Adult	Female			0	0	0	0	Grassland	38.0515	-122.618
BRG.1	Lucas Valley (grassland)	Marin	California	2016-01-01	Ixodes pacificus	Adult	Male			0	0	0	0	Grassland	38.0515	-122.618
BRG.11	Lucas Valley (grassland)	Marin	California	2016-01-01	Ixodes pacificus	Adult	Male			0	0	0	0	Grassland	38.0515	-122.618
BRG.12	Lucas Valley (grassland)	Marin	California	2016-01-01	Ixodes pacificus	Adult	Male			0	0	0	0	Grassland	38.0515	-122.618
BRG.13	Lucas Valley (grassland)	Marin	California	2016-01-01	Ixodes pacificus	Adult	Male			0	0	0	0	Grassland	38.0515	-122.618
BRG.14	Lucas Valley (grassland)	Marin	California	2016-01-01	Ixodes pacificus	Adult	Male			0	0	0	0	Grassland	38.0515	-122.618
BRG.15	Lucas Valley (grassland)	Marin	California	2016-01-01	Ixodes pacificus	Adult	Male			0	0	0	0	Grassland	38.0515	-122.618
BRG.16	Lucas Valley (grassland)	Marin	California	2016-01-01	Ixodes pacificus	Adult	Male			0	0	0	0	Grassland	38.0515	-122.618
BRG.17	Lucas Valley (grassland)	Marin	California	2016-01-01	Ixodes pacificus	Adult	Male			0	0	0	0	Grassland	38.0515	-122.618
BRG.18A	Lucas Valley (grassland)	Marin	California	2016-01-01	Ixodes pacificus	Adult	Male			0	0	0	0	Grassland	38.0515	-122.618
BRG.18B	Lucas Valley (grassland)	Marin	California	2016-01-01	Ixodes pacificus	Adult	Male			0	0	0	0	Grassland	38.0515	-122.618
BRG.19	Lucas Valley (grassland)	Marin	California	2016-01-01	Ixodes pacificus	Adult	Male			0	0	0	0	Grassland	38.0515	-122.618
BRG.2	Lucas Valley (grassland)	Marin	California	2016-01-01	Ixodes pacificus	Adult	Male			0	0	0	0	Grassland	38.0515	-122.618
BRG.20	Lucas Valley (grassland)	Marin	California	2016-01-01	Ixodes pacificus	Adult	Male			0	0	0	0	Grassland	38.0515	-122.618
BRG.21	Lucas Valley (grassland)	Marin	California	2016-01-01	Ixodes pacificus	Adult	Male			0	0	0	0	Grassland	38.0515	-122.618
BRG.22	Lucas Valley (grassland)	Marin	California	2016-01-01	Ixodes pacificus	Adult	Male			0	0	0	0	Grassland	38.0515	-122.618
BRG.23	Lucas Valley (grassland)	Marin	California	2016-01-01	Ixodes pacificus	Adult	Male			0	0	0	0	Grassland	38.0515	-122.618
BRG.24	Lucas Valley (grassland)	Marin	California	2016-01-01	Ixodes pacificus	Adult	Male			0	0	0	0	Grassland	38.0515	-122.618
BRG.25	Lucas Valley (grassland)	Marin	California	2016-01-01	Ixodes pacificus	Adult	Female			0	0	0	0	Grassland	38.0515	-122.618
BRG.26	Lucas Valley (grassland)	Marin	California	2016-01-01	Ixodes pacificus	Adult	Female			0	0	0	0	Grassland	38.0515	-122.618
BRG.27	Lucas Valley (grassland)	Marin	California	2016-01-01	Ixodes pacificus	Adult	Female			0	0	0	0	Grassland	38.0515	-122.618
BRG.28	Lucas Valley (grassland)	Marin	California	2016-01-01	Ixodes pacificus	Adult	Female			0	0	0	0	Grassland	38.0515	-122.618
BRG.29	Lucas Valley (grassland)	Marin	California	2016-01-01	Ixodes pacificus	Adult	Female			0	0	0	0	Grassland	38.0515	-122.618
BRG.3	Lucas Valley (grassland)	Marin	California	2016-01-01	Ixodes pacificus	Adult	Male			0	0	0	0	Grassland	38.0515	-122.618
BRG.30	Lucas Valley (grassland)	Marin	California	2016-01-01	Ixodes pacificus	Adult	Female			0	0	0	0	Grassland	38.0515	-122.618
BRG.31	Lucas Valley (grassland)	Marin	California	2016-01-01	Ixodes pacificus	Adult	Female			0	0	0	0	Grassland	38.0515	-122.618
BRG.32	Lucas Valley (grassland)	Marin	California	2016-01-01	Ixodes pacificus	Adult	Female			0	0	0	0	Grassland	38.0515	-122.618
BRG.33	Lucas Valley (grassland)	Marin	California	2016-01-01	Ixodes pacificus	Adult	Female			0	0	0	0	Grassland	38.0515	-122.618
BRG.34	Lucas Valley (grassland)	Marin	California	2016-01-01	Ixodes pacificus	Adult	Female			0	0	0	0	Grassland	38.0515	-122.618
BRG.35	Lucas Valley (grassland)	Marin	California	2016-01-01	Ixodes pacificus	Adult	Female			0	0	0	0	Grassland	38.0515	-122.618
BRG.36	Lucas Valley (grassland)	Marin	California	2016-01-01	Ixodes pacificus	Adult	Female			0	0	0	0	Grassland	38.0515	-122.618
BRG.4A	Lucas Valley (grassland)	Marin	California	2016-01-01	Ixodes pacificus	Adult	Male			0	0	0	0	Grassland	38.0515	-122.618
BRG.4B	Lucas Valley (grassland)	Marin	California	2016-01-01	Ixodes pacificus	Adult	Male			0	0	0	0	Grassland	38.0515	-122.618
BRG.40	Lucas Valley (grassland)	Marin	California	2016-01-01	Ixodes pacificus	Adult	Female			0	0	0	0	Grassland	38.0515	-122.618
BRG.45	Lucas Valley (grassland)	Marin	California	2016-01-01	Ixodes pacificus	Adult	Female			0	0	0	0	Grassland	38.0515	-122.618
BRG.46	Lucas Valley (grassland)	Marin	California	2016-01-01	Ixodes pacificus	Adult	Female			0	0	0	0	Grassland	38.0515	-122.618
BRG.5	Lucas Valley (grassland)	Marin	California	2016-01-01	Ixodes pacificus	Adult	Male			0	0	0	0	Grassland	38.0515	-122.618
BRG.6	Lucas Valley (grassland)	Marin	California	2016-01-01	Ixodes pacificus	Adult	Male			0	0	0	0	Grassland	38.0515	-122.618
BRG.7	Lucas Valley (grassland)	Marin	California	2016-01-01	Ixodes pacificus	Adult	Male			0	0	0	0	Grassland	38.0515	-122.618
BRG.8	Lucas Valley (grassland)	Marin	California	2016-01-01	Ixodes pacificus	Adult	Male			0	0	0	0	Grassland	38.0515	-122.618
BRG.9	Lucas Valley (grassland)	Marin	California	2016-01-01	Ixodes pacificus	Adult	Male			0	0	0	0	Grassland	38.0515	-122.618
BR7_1	Lucas Valley (grassland)	Marin	California	2016-05-01	Ixodes pacificus	Nymph		B. miyamotoi	Not sequenced	0	1	0	0	Grassland	38.0515	-122.618
BRW.8	Lucas Valley (woodland)	Marin	California	2016-01-01	Ixodes pacificus	Adult	Female	B. miyamotoi	Sequenced	0	1	0	0	Woodland	38.054	-122.617
BR4.1	Lucas Valley (woodland)	Marin	California	2016-01-01	Ixodes pacificus	Adult	Female			0	0	0	0	Woodland	38.054	-122.617
BR4.10	Lucas Valley (woodland)	Marin	California	2016-01-01	Ixodes pacificus	Adult	Male			0	0	0	0	Woodland	38.054	-122.617
BR4.2	Lucas Valley (woodland)	Marin	California	2016-01-01	Ixodes pacificus	Adult	Female			0	0	0	0	Woodland	38.054	-122.617
BR4.3	Lucas Valley (woodland)	Marin	California	2016-01-01	Ixodes pacificus	Adult	Female			0	0	0	0	Woodland	38.054	-122.617
BR4.4	Lucas Valley (woodland)	Marin	California	2016-01-01	Ixodes pacificus	Adult	Female			0	0	0	0	Woodland	38.054	-122.617
BR4.5	Lucas Valley (woodland)	Marin	California	2016-01-01	Ixodes pacificus	Adult	Female			0	0	0	0	Woodland	38.054	-122.617
BR4.6	Lucas Valley (woodland)	Marin	California	2016-01-01	Ixodes pacificus	Adult	Female			0	0	0	0	Woodland	38.054	-122.617
BR4.7	Lucas Valley (woodland)	Marin	California	2016-01-01	Ixodes pacificus	Adult	Male			0	0	0	0	Woodland	38.054	-122.617
BR4.8	Lucas Valley (woodland)	Marin	California	2016-01-01	Ixodes pacificus	Adult	Male			0	0	0	0	Woodland	38.054	-122.617
BR4.9	Lucas Valley (woodland)	Marin	California	2016-01-01	Ixodes pacificus	Adult	Male			0	0	0	0	Woodland	38.054	-122.617
BRW.1	Lucas Valley (woodland)	Marin	California	2016-01-01	Ixodes pacificus	Adult	Female			0	0	0	0	Woodland	38.054	-122.617
BRW.10	Lucas Valley (woodland)	Marin	California	2016-01-01	Ixodes pacificus	Adult	Female			0	0	0	0	Woodland	38.054	-122.617
BRW.11	Lucas Valley (woodland)	Marin	California	2016-01-01	Ixodes pacificus	Adult	Female			0	0	0	0	Woodland	38.054	-122.617
BRW.117	Lucas Valley (woodland)	Marin	California	2016-01-01	Ixodes pacificus	Adult	Male			0	0	0	0	Woodland	38.054	-122.617
BRW.118	Lucas Valley (woodland)	Marin	California	2016-01-01	Ixodes pacificus	Adult	Male			0	0	0	0	Woodland	38.054	-122.617
BRW.119	Lucas Valley (woodland)	Marin	California	2016-01-01	Ixodes pacificus	Adult	Male			0	0	0	0	Woodland	38.054	-122.617
BRW.12	Lucas Valley (woodland)	Marin	California	2016-01-01	Ixodes pacificus	Adult	Female			0	0	0	0	Woodland	38.054	-122.617
BRW.120	Lucas Valley (woodland)	Marin	California	2016-01-01	Ixodes pacificus	Adult	Male			0	0	0	0	Woodland	38.054	-122.617
BRW.121	Lucas Valley (woodland)	Marin	California	2016-01-01	Ixodes pacificus	Adult	Male			0	0	0	0	Woodland	38.054	-122.617
BRW.13	Lucas Valley (woodland)	Marin	California	2016-01-01	Ixodes pacificus	Adult	Female			0	0	0	0	Woodland	38.054	-122.617
BRW.14	Lucas Valley (woodland)	Marin	California	2016-01-01	Ixodes pacificus	Adult	Female			0	0	0	0	Woodland	38.054	-122.617
BRW.15	Lucas Valley (woodland)	Marin	California	2016-01-01	Ixodes pacificus	Adult	Female			0	0	0	0	Woodland	38.054	-122.617
BRW.16	Lucas Valley (woodland)	Marin	California	2016-01-01	Ixodes pacificus	Adult	Female			0	0	0	0	Woodland	38.054	-122.617
BRW.17	Lucas Valley (woodland)	Marin	California	2016-01-01	Ixodes pacificus	Adult	Female			0	0	0	0	Woodland	38.054	-122.617
BRW.18	Lucas Valley (woodland)	Marin	California	2016-01-01	Ixodes pacificus	Adult	Female			0	0	0	0	Woodland	38.054	-122.617
BRW.19	Lucas Valley (woodland)	Marin	California	2016-01-01	Ixodes pacificus	Adult	Female			0	0	0	0	Woodland	38.054	-122.617
BRW.2	Lucas Valley (woodland)	Marin	California	2016-01-01	Ixodes pacificus	Adult	Female			0	0	0	0	Woodland	38.054	-122.617
BRW.20	Lucas Valley (woodland)	Marin	California	2016-01-01	Ixodes pacificus	Adult	Female			0	0	0	0	Woodland	38.054	-122.617
BRW.21	Lucas Valley (woodland)	Marin	California	2016-01-01	Ixodes pacificus	Adult	Female			0	0	0	0	Woodland	38.054	-122.617
BRW.22	Lucas Valley (woodland)	Marin	California	2016-01-01	Ixodes pacificus	Adult	Female			0	0	0	0	Woodland	38.054	-122.617
BRW.23	Lucas Valley (woodland)	Marin	California	2016-01-01	Ixodes pacificus	Adult	Female			0	0	0	0	Woodland	38.054	-122.617
BRW.24	Lucas Valley (woodland)	Marin	California	2016-01-01	Ixodes pacificus	Adult	Female			0	0	0	0	Woodland	38.054	-122.617
BRW.25	Lucas Valley (woodland)	Marin	California	2016-01-01	Ixodes pacificus	Adult	Female			0	0	0	0	Woodland	38.054	-122.617
BRW.26	Lucas Valley (woodland)	Marin	California	2016-01-01	Ixodes pacificus	Adult	Female			0	0	0	0	Woodland	38.054	-122.617
BRW.27	Lucas Valley (woodland)	Marin	California	2016-01-01	Ixodes pacificus	Adult	Female			0	0	0	0	Woodland	38.054	-122.617
BRW.29	Lucas Valley (woodland)	Marin	California	2016-01-01	Ixodes pacificus	Adult	Female			0	0	0	0	Woodland	38.054	-122.617
BRW.3	Lucas Valley (woodland)	Marin	California	2016-01-01	Ixodes pacificus	Adult	Female			0	0	0	0	Woodland	38.054	-122.617
BRW.30	Lucas Valley (woodland)	Marin	California	2016-01-01	Ixodes pacificus	Adult	Female			0	0	0	0	Woodland	38.054	-122.617
BRW.31	Lucas Valley (woodland)	Marin	California	2016-01-01	Ixodes pacificus	Adult	Female			0	0	0	0	Woodland	38.054	-122.617
BRW.32	Lucas Valley (woodland)	Marin	California	2016-01-01	Ixodes pacificus	Adult	Female			0	0	0	0	Woodland	38.054	-122.617
BRW.33	Lucas Valley (woodland)	Marin	California	2016-01-01	Ixodes pacificus	Adult	Female			0	0	0	0	Woodland	38.054	-122.617
BRW.34	Lucas Valley (woodland)	Marin	California	2016-01-01	Ixodes pacificus	Adult	Female			0	0	0	0	Woodland	38.054	-122.617
BRW.35	Lucas Valley (woodland)	Marin	California	2016-01-01	Ixodes pacificus	Adult	Female			0	0	0	0	Woodland	38.054	-122.617
BRW.36	Lucas Valley (woodland)	Marin	California	2016-01-01	Ixodes pacificus	Adult	Female			0	0	0	0	Woodland	38.054	-122.617
BRW.37	Lucas Valley (woodland)	Marin	California	2016-01-01	Ixodes pacificus	Adult	Female			0	0	0	0	Woodland	38.054	-122.617
BRW.38	Lucas Valley (woodland)	Marin	California	2016-01-01	Ixodes pacificus	Adult	Female			0	0	0	0	Woodland	38.054	-122.617
BRW.39	Lucas Valley (woodland)	Marin	California	2016-01-01	Ixodes pacificus	Adult	Female			0	0	0	0	Woodland	38.054	-122.617
BRW.4	Lucas Valley (woodland)	Marin	California	2016-01-01	Ixodes pacificus	Adult	Female			0	0	0	0	Woodland	38.054	-122.617
BRW.40	Lucas Valley (woodland)	Marin	California	2016-01-01	Ixodes pacificus	Adult	Female			0	0	0	0	Woodland	38.054	-122.617
BRW.41	Lucas Valley (woodland)	Marin	California	2016-01-01	Ixodes pacificus	Adult	Female			0	0	0	0	Woodland	38.054	-122.617
BRW.42	Lucas Valley (woodland)	Marin	California	2016-01-01	Ixodes pacificus	Adult	Female			0	0	0	0	Woodland	38.054	-122.617
BRW.43	Lucas Valley (woodland)	Marin	California	2016-01-01	Ixodes pacificus	Adult	Female			0	0	0	0	Woodland	38.054	-122.617
BRW.44	Lucas Valley (woodland)	Marin	California	2016-01-01	Ixodes pacificus	Adult	Female			0	0	0	0	Woodland	38.054	-122.617
BRW.45	Lucas Valley (woodland)	Marin	California	2016-01-01	Ixodes pacificus	Adult	Female			0	0	0	0	Woodland	38.054	-122.617
BRW.46	Lucas Valley (woodland)	Marin	California	2016-01-01	Ixodes pacificus	Adult	Female			0	0	0	0	Woodland	38.054	-122.617
BRW.47	Lucas Valley (woodland)	Marin	California	2016-01-01	Ixodes pacificus	Adult	Female			0	0	0	0	Woodland	38.054	-122.617
BRW.48	Lucas Valley (woodland)	Marin	California	2016-01-01	Ixodes pacificus	Adult	Female			0	0	0	0	Woodland	38.054	-122.617
BRW.49	Lucas Valley (woodland)	Marin	California	2016-01-01	Ixodes pacificus	Adult	Female			0	0	0	0	Woodland	38.054	-122.617
BRW.5	Lucas Valley (woodland)	Marin	California	2016-01-01	Ixodes pacificus	Adult	Female			0	0	0	0	Woodland	38.054	-122.617
BRW.50	Lucas Valley (woodland)	Marin	California	2016-01-01	Ixodes pacificus	Adult	Female			0	0	0	0	Woodland	38.054	-122.617
BRW.51	Lucas Valley (woodland)	Marin	California	2016-01-01	Ixodes pacificus	Adult	Female			0	0	0	0	Woodland	38.054	-122.617
BRW.52	Lucas Valley (woodland)	Marin	California	2016-01-01	Ixodes pacificus	Adult	Female			0	0	0	0	Woodland	38.054	-122.617
BRW.53	Lucas Valley (woodland)	Marin	California	2016-01-01	Ixodes pacificus	Adult	Female			0	0	0	0	Woodland	38.054	-122.617
BRW.54	Lucas Valley (woodland)	Marin	California	2016-01-01	Ixodes pacificus	Adult	Female			0	0	0	0	Woodland	38.054	-122.617
BRW.55	Lucas Valley (woodland)	Marin	California	2016-01-01	Ixodes pacificus	Adult	Female			0	0	0	0	Woodland	38.054	-122.617
BRW.56	Lucas Valley (woodland)	Marin	California	2016-01-01	Ixodes pacificus	Adult	Female			0	0	0	0	Woodland	38.054	-122.617
BRW.57	Lucas Valley (woodland)	Marin	California	2016-01-01	Ixodes pacificus	Adult	Female			0	0	0	0	Woodland	38.054	-122.617
BRW.58	Lucas Valley (woodland)	Marin	California	2016-01-01	Ixodes pacificus	Adult	Female			0	0	0	0	Woodland	38.054	-122.617
BRW.59	Lucas Valley (woodland)	Marin	California	2016-01-01	Ixodes pacificus	Adult	Male			0	0	0	0	Woodland	38.054	-122.617
BRW.6	Lucas Valley (woodland)	Marin	California	2016-01-01	Ixodes pacificus	Adult	Female			0	0	0	0	Woodland	38.054	-122.617
BRW.60	Lucas Valley (woodland)	Marin	California	2016-01-01	Ixodes pacificus	Adult	Male			0	0	0	0	Woodland	38.054	-122.617
BRW.61	Lucas Valley (woodland)	Marin	California	2016-01-01	Ixodes pacificus	Adult	Male			0	0	0	0	Woodland	38.054	-122.617
BRW.62	Lucas Valley (woodland)	Marin	California	2016-01-01	Ixodes pacificus	Adult	Male			0	0	0	0	Woodland	38.054	-122.617
BRW.63	Lucas Valley (woodland)	Marin	California	2016-01-01	Ixodes pacificus	Adult	Male			0	0	0	0	Woodland	38.054	-122.617
BRW.64	Lucas Valley (woodland)	Marin	California	2016-01-01	Ixodes pacificus	Adult	Male			0	0	0	0	Woodland	38.054	-122.617
BRW.65	Lucas Valley (woodland)	Marin	California	2016-01-01	Ixodes pacificus	Adult	Male			0	0	0	0	Woodland	38.054	-122.617
BRW.66	Lucas Valley (woodland)	Marin	California	2016-01-01	Ixodes pacificus	Adult	Male			0	0	0	0	Woodland	38.054	-122.617
BRW.67	Lucas Valley (woodland)	Marin	California	2016-01-01	Ixodes pacificus	Adult	Male			0	0	0	0	Woodland	38.054	-122.617
BRW.68	Lucas Valley (woodland)	Marin	California	2016-01-01	Ixodes pacificus	Adult	Male			0	0	0	0	Woodland	38.054	-122.617
BRW.69	Lucas Valley (woodland)	Marin	California	2016-01-01	Ixodes pacificus	Adult	Male			0	0	0	0	Woodland	38.054	-122.617
BRW.7	Lucas Valley (woodland)	Marin	California	2016-01-01	Ixodes pacificus	Adult	Female			0	0	0	0	Woodland	38.054	-122.617
BRW.70	Lucas Valley (woodland)	Marin	California	2016-01-01	Ixodes pacificus	Adult	Male			0	0	0	0	Woodland	38.054	-122.617
BRW.71	Lucas Valley (woodland)	Marin	California	2016-01-01	Ixodes pacificus	Adult	Male			0	0	0	0	Woodland	38.054	-122.617
BRW.72	Lucas Valley (woodland)	Marin	California	2016-01-01	Ixodes pacificus	Adult	Male			0	0	0	0	Woodland	38.054	-122.617
BRW.73	Lucas Valley (woodland)	Marin	California	2016-01-01	Ixodes pacificus	Adult	Male			0	0	0	0	Woodland	38.054	-122.617
BRW.74	Lucas Valley (woodland)	Marin	California	2016-01-01	Ixodes pacificus	Adult	Male			0	0	0	0	Woodland	38.054	-122.617
BRW.75	Lucas Valley (woodland)	Marin	California	2016-01-01	Ixodes pacificus	Adult	Male			0	0	0	0	Woodland	38.054	-122.617
BRW.76	Lucas Valley (woodland)	Marin	California	2016-01-01	Ixodes pacificus	Adult	Male			0	0	0	0	Woodland	38.054	-122.617
BRW.77	Lucas Valley (woodland)	Marin	California	2016-01-01	Ixodes pacificus	Adult	Male			0	0	0	0	Woodland	38.054	-122.617
BRW.78	Lucas Valley (woodland)	Marin	California	2016-01-01	Ixodes pacificus	Adult	Male			0	0	0	0	Woodland	38.054	-122.617
BRW.79	Lucas Valley (woodland)	Marin	California	2016-01-01	Ixodes pacificus	Adult	Male			0	0	0	0	Woodland	38.054	-122.617
BRW.80	Lucas Valley (woodland)	Marin	California	2016-01-01	Ixodes pacificus	Adult	Male			0	0	0	0	Woodland	38.054	-122.617
BRW.81	Lucas Valley (woodland)	Marin	California	2016-01-01	Ixodes pacificus	Adult	Male			0	0	0	0	Woodland	38.054	-122.617
BRW.82	Lucas Valley (woodland)	Marin	California	2016-01-01	Ixodes pacificus	Adult	Male			0	0	0	0	Woodland	38.054	-122.617
BRW.83	Lucas Valley (woodland)	Marin	California	2016-01-01	Ixodes pacificus	Adult	Male			0	0	0	0	Woodland	38.054	-122.617
BRW.84	Lucas Valley (woodland)	Marin	California	2016-01-01	Ixodes pacificus	Adult	Male			0	0	0	0	Woodland	38.054	-122.617
BRW.85	Lucas Valley (woodland)	Marin	California	2016-01-01	Ixodes pacificus	Adult	Male			0	0	0	0	Woodland	38.054	-122.617
BRW.86	Lucas Valley (woodland)	Marin	California	2016-01-01	Ixodes pacificus	Adult	Male			0	0	0	0	Woodland	38.054	-122.617
BRW.87	Lucas Valley (woodland)	Marin	California	2016-01-01	Ixodes pacificus	Adult	Male			0	0	0	0	Woodland	38.054	-122.617
BRW.88	Lucas Valley (woodland)	Marin	California	2016-01-01	Ixodes pacificus	Adult	Male			0	0	0	0	Woodland	38.054	-122.617
BRW.89	Lucas Valley (woodland)	Marin	California	2016-01-01	Ixodes pacificus	Adult	Male			0	0	0	0	Woodland	38.054	-122.617
BRW.9	Lucas Valley (woodland)	Marin	California	2016-01-01	Ixodes pacificus	Adult	Female			0	0	0	0	Woodland	38.054	-122.617
BRW.90	Lucas Valley (woodland)	Marin	California	2016-01-01	Ixodes pacificus	Adult	Male			0	0	0	0	Woodland	38.054	-122.617
BRW.91	Lucas Valley (woodland)	Marin	California	2016-01-01	Ixodes pacificus	Adult	Male			0	0	0	0	Woodland	38.054	-122.617
BRW.92	Lucas Valley (woodland)	Marin	California	2016-01-01	Ixodes pacificus	Adult	Male			0	0	0	0	Woodland	38.054	-122.617
BRW.93	Lucas Valley (woodland)	Marin	California	2016-01-01	Ixodes pacificus	Adult	Male			0	0	0	0	Woodland	38.054	-122.617
BRW.94	Lucas Valley (woodland)	Marin	California	2016-01-01	Ixodes pacificus	Adult	Male			0	0	0	0	Woodland	38.054	-122.617
BRW.95	Lucas Valley (woodland)	Marin	California	2016-01-01	Ixodes pacificus	Adult	Male			0	0	0	0	Woodland	38.054	-122.617
BRW.96	Lucas Valley (woodland)	Marin	California	2016-01-01	Ixodes pacificus	Adult	Male			0	0	0	0	Woodland	38.054	-122.617
BRW.97	Lucas Valley (woodland)	Marin	California	2016-01-01	Ixodes pacificus	Adult	Male			0	0	0	0	Woodland	38.054	-122.617
BRW.98	Lucas Valley (woodland)	Marin	California	2016-01-01	Ixodes pacificus	Adult	Male			0	0	0	0	Woodland	38.054	-122.617
BRW.99	Lucas Valley (woodland)	Marin	California	2016-01-01	Ixodes pacificus	Adult	Male			0	0	0	0	Woodland	38.054	-122.617
BRW.100	Lucas Valley (woodland)	Marin	California	2016-01-01	Ixodes pacificus	Adult	Male			0	0	0	0	Woodland	38.054	-122.617
BRW.101	Lucas Valley (woodland)	Marin	California	2016-01-01	Ixodes pacificus	Adult	Male			0	0	0	0	Woodland	38.054	-122.617
BRW.102	Lucas Valley (woodland)	Marin	California	2016-01-01	Ixodes pacificus	Adult	Male			0	0	0	0	Woodland	38.054	-122.617
BRW.103	Lucas Valley (woodland)	Marin	California	2016-01-01	Ixodes pacificus	Adult	Male			0	0	0	0	Woodland	38.054	-122.617
BRW.104	Lucas Valley (woodland)	Marin	California	2016-01-01	Ixodes pacificus	Adult	Male			0	0	0	0	Woodland	38.054	-122.617
BRW.105	Lucas Valley (woodland)	Marin	California	2016-01-01	Ixodes pacificus	Adult	Male			0	0	0	0	Woodland	38.054	-122.617
BRW.106	Lucas Valley (woodland)	Marin	California	2016-01-01	Ixodes pacificus	Adult	Male			0	0	0	0	Woodland	38.054	-122.617
BRW.107	Lucas Valley (woodland)	Marin	California	2016-01-01	Ixodes pacificus	Adult	Male			0	0	0	0	Woodland	38.054	-122.617
BRW.108	Lucas Valley (woodland)	Marin	California	2016-01-01	Ixodes pacificus	Adult	Male			0	0	0	0	Woodland	38.054	-122.617
BRW.109	Lucas Valley (woodland)	Marin	California	2016-01-01	Ixodes pacificus	Adult	Male			0	0	0	0	Woodland	38.054	-122.617
BRW.110	Lucas Valley (woodland)	Marin	California	2016-01-01	Ixodes pacificus	Adult	Male			0	0	0	0	Woodland	38.054	-122.617
BRW.111	Lucas Valley (woodland)	Marin	California	2016-01-01	Ixodes pacificus	Adult	Male			0	0	0	0	Woodland	38.054	-122.617
BRW.112	Lucas Valley (woodland)	Marin	California	2016-01-01	Ixodes pacificus	Adult	Male			0	0	0	0	Woodland	38.054	-122.617
BRW.113	Lucas Valley (woodland)	Marin	California	2016-01-01	Ixodes pacificus	Adult	Male			0	0	0	0	Woodland	38.054	-122.617
BRW.114	Lucas Valley (woodland)	Marin	California	2016-01-01	Ixodes pacificus	Adult	Male			0	0	0	0	Woodland	38.054	-122.617
BRW.115	Lucas Valley (woodland)	Marin	California	2016-01-01	Ixodes pacificus	Adult	Male			0	0	0	0	Woodland	38.054	-122.617
BRW.116	Lucas Valley (woodland)	Marin	California	2016-01-01	Ixodes pacificus	Adult	Male			0	0	0	0	Woodland	38.054	-122.617
BR10_1	Lucas Valley (woodland)	Marin	California	2016-05-01	Ixodes pacificus	Nymph				0	0	0	0	Woodland	38.054	-122.617
BR10_2	Lucas Valley (woodland)	Marin	California	2016-05-01	Ixodes pacificus	Nymph				0	0	0	0	Woodland	38.054	-122.617
BR10_3	Lucas Valley (woodland)	Marin	California	2016-05-01	Ixodes pacificus	Nymph				0	0	0	0	Woodland	38.054	-122.617
BR11_1	Lucas Valley (woodland)	Marin	California	2016-05-01	Ixodes pacificus	Nymph				0	0	0	0	Woodland	38.054	-122.617
BR11_2	Lucas Valley (woodland)	Marin	California	2016-05-01	Ixodes pacificus	Nymph				0	0	0	0	Woodland	38.054	-122.617
BR11_3	Lucas Valley (woodland)	Marin	California	2016-05-01	Ixodes pacificus	Nymph				0	0	0	0	Woodland	38.054	-122.617
BR11_4	Lucas Valley (woodland)	Marin	California	2016-05-01	Ixodes pacificus	Nymph				0	0	0	0	Woodland	38.054	-122.617
BR11_5	Lucas Valley (woodland)	Marin	California	2016-05-01	Ixodes pacificus	Nymph				0	0	0	0	Woodland	38.054	-122.617
BR11_6	Lucas Valley (woodland)	Marin	California	2016-05-01	Ixodes pacificus	Nymph				0	0	0	0	Woodland	38.054	-122.617
BR11_7	Lucas Valley (woodland)	Marin	California	2016-05-01	Ixodes pacificus	Nymph				0	0	0	0	Woodland	38.054	-122.617
BR5_1	Lucas Valley (woodland)	Marin	California	2016-05-01	Ixodes pacificus	Nymph				0	0	0	0	Grassland	38.0515	-122.618
BR5_2	Lucas Valley (woodland)	Marin	California	2016-05-01	Ixodes pacificus	Nymph				0	0	0	0	Grassland	38.0515	-122.618
BR5_3	Lucas Valley (woodland)	Marin	California	2016-05-01	Ixodes pacificus	Nymph				0	0	0	0	Grassland	38.0515	-122.618
BR5_4	Lucas Valley (woodland)	Marin	California	2016-05-01	Ixodes pacificus	Nymph				0	0	0	0	Grassland	38.0515	-122.618
OT.64	Marin Headlands - Owl trail	Marin	California	2016-01-04	Ixodes pacificus	Adult	Female	Anaplasma		0	0	1	0	Coastal chaparral	37.8652	-122.587
OT.65	Marin Headlands - Owl trail	Marin	California	2016-01-04	Ixodes pacificus	Adult	Female	Anaplasma		0	0	1	0	Coastal chaparral	37.8652	-122.587
OT.44	Marin Headlands - Owl trail	Marin	California	2016-01-04	Ixodes pacificus	Adult	Male	B. americana	Sequenced	1	0	0	0	Coastal chaparral	37.8652	-122.587
OT4.2	Marin Headlands - Owl trail	Marin	California	2016-01-04	Ixodes pacificus	Adult	Male	B. americana	Sequenced	1	0	0	0	Coastal chaparral	37.8652	-122.587
OT.117	Marin Headlands - Owl trail	Marin	California	2016-01-04	Ixodes pacificus	Adult	Female	B. burgdorferi	Sequenced	1	0	0	0	Coastal chaparral	37.8652	-122.587
OT.119	Marin Headlands - Owl trail	Marin	California	2016-01-04	Ixodes pacificus	Adult	Female	B. burgdorferi	Not sequenced	1	0	0	0	Coastal chaparral	37.8652	-122.587
OT.125	Marin Headlands - Owl trail	Marin	California	2016-01-04	Ixodes pacificus	Adult	Female	B. burgdorferi	Not sequenced	1	0	0	0	Coastal chaparral	37.8652	-122.587
OT.129	Marin Headlands - Owl trail	Marin	California	2016-01-04	Ixodes pacificus	Adult	Female	B. burgdorferi	Sequenced	1	0	0	0	Coastal chaparral	37.8652	-122.587
OT.130	Marin Headlands - Owl trail	Marin	California	2016-01-04	Ixodes pacificus	Adult	Male	B. burgdorferi	Not sequenced	1	0	0	0	Coastal chaparral	37.8652	-122.587
OT.42	Marin Headlands - Owl trail	Marin	California	2016-01-04	Ixodes pacificus	Adult	Male	B. burgdorferi	Sequenced	1	0	0	0	Coastal chaparral	37.8652	-122.587
OT.51	Marin Headlands - Owl trail	Marin	California	2016-01-04	Ixodes pacificus	Adult	Male	B. burgdorferi	Sequenced	1	0	0	0	Coastal chaparral	37.8652	-122.587
OT.85	Marin Headlands - Owl trail	Marin	California	2016-01-04	Ixodes pacificus	Adult	Female	B. burgdorferi	Sequenced	1	0	0	0	Coastal chaparral	37.8652	-122.587
OT.113	Marin Headlands - Owl trail	Marin	California	2016-01-04	Ixodes pacificus	Adult	Female	B. miyamotoi	Not sequenced	0	1	0	0	Coastal chaparral	37.8652	-122.587
OT.1	Marin Headlands - Owl trail	Marin	California	2016-01-04	Ixodes pacificus	Adult	Female			0	0	0	0	Coastal chaparral	37.8652	-122.587
OT.10	Marin Headlands - Owl trail	Marin	California	2016-01-04	Ixodes pacificus	Adult	Female			0	0	0	0	Coastal chaparral	37.8652	-122.587
OT.100	Marin Headlands - Owl trail	Marin	California	2016-01-04	Ixodes pacificus	Adult	Female			0	0	0	0	Coastal chaparral	37.8652	-122.587
OT.101	Marin Headlands - Owl trail	Marin	California	2016-01-04	Ixodes pacificus	Adult	Female			0	0	0	0	Coastal chaparral	37.8652	-122.587
OT.102	Marin Headlands - Owl trail	Marin	California	2016-01-04	Ixodes pacificus	Adult	Female			0	0	0	0	Coastal chaparral	37.8652	-122.587
OT.103	Marin Headlands - Owl trail	Marin	California	2016-01-04	Ixodes pacificus	Adult	Female			0	0	0	0	Coastal chaparral	37.8652	-122.587
OT.104	Marin Headlands - Owl trail	Marin	California	2016-01-04	Ixodes pacificus	Adult	Female			0	0	0	0	Coastal chaparral	37.8652	-122.587
OT.105	Marin Headlands - Owl trail	Marin	California	2016-01-04	Ixodes pacificus	Adult	Female			0	0	0	0	Coastal chaparral	37.8652	-122.587
OT.106	Marin Headlands - Owl trail	Marin	California	2016-01-04	Ixodes pacificus	Adult	Female			0	0	0	0	Coastal chaparral	37.8652	-122.587
OT.107	Marin Headlands - Owl trail	Marin	California	2016-01-04	Ixodes pacificus	Adult	Female			0	0	0	0	Coastal chaparral	37.8652	-122.587
OT.108	Marin Headlands - Owl trail	Marin	California	2016-01-04	Ixodes pacificus	Adult	Female			0	0	0	0	Coastal chaparral	37.8652	-122.587
OT.109	Marin Headlands - Owl trail	Marin	California	2016-01-04	Ixodes pacificus	Adult	Female			0	0	0	0	Coastal chaparral	37.8652	-122.587
OT.11	Marin Headlands - Owl trail	Marin	California	2016-01-04	Ixodes pacificus	Adult	Female			0	0	0	0	Coastal chaparral	37.8652	-122.587
OT.110	Marin Headlands - Owl trail	Marin	California	2016-01-04	Ixodes pacificus	Adult	Female			0	0	0	0	Coastal chaparral	37.8652	-122.587
OT.111	Marin Headlands - Owl trail	Marin	California	2016-01-04	Ixodes pacificus	Adult	Female			0	0	0	0	Coastal chaparral	37.8652	-122.587
OT.112	Marin Headlands - Owl trail	Marin	California	2016-01-04	Ixodes pacificus	Adult	Female			0	0	0	0	Coastal chaparral	37.8652	-122.587
OT.114	Marin Headlands - Owl trail	Marin	California	2016-01-04	Ixodes pacificus	Adult	Female			0	0	0	0	Coastal chaparral	37.8652	-122.587
OT.115	Marin Headlands - Owl trail	Marin	California	2016-01-04	Ixodes pacificus	Adult	Female			0	0	0	0	Coastal chaparral	37.8652	-122.587
OT.116	Marin Headlands - Owl trail	Marin	California	2016-01-04	Ixodes pacificus	Adult	Female			0	0	0	0	Coastal chaparral	37.8652	-122.587
OT.118	Marin Headlands - Owl trail	Marin	California	2016-01-04	Ixodes pacificus	Adult	Female			0	0	0	0	Coastal chaparral	37.8652	-122.587
OT.12	Marin Headlands - Owl trail	Marin	California	2016-01-04	Ixodes pacificus	Adult	Female			0	0	0	0	Coastal chaparral	37.8652	-122.587
OT.120	Marin Headlands - Owl trail	Marin	California	2016-01-04	Ixodes pacificus	Adult	Female			0	0	0	0	Coastal chaparral	37.8652	-122.587
OT.121	Marin Headlands - Owl trail	Marin	California	2016-01-04	Ixodes pacificus	Adult	Female			0	0	0	0	Coastal chaparral	37.8652	-122.587
OT.122	Marin Headlands - Owl trail	Marin	California	2016-01-04	Ixodes pacificus	Adult	Female			0	0	0	0	Coastal chaparral	37.8652	-122.587
OT.123	Marin Headlands - Owl trail	Marin	California	2016-01-04	Ixodes pacificus	Adult	Female			0	0	0	0	Coastal chaparral	37.8652	-122.587
OT.124	Marin Headlands - Owl trail	Marin	California	2016-01-04	Ixodes pacificus	Adult	Female			0	0	0	0	Coastal chaparral	37.8652	-122.587
OT.126	Marin Headlands - Owl trail	Marin	California	2016-01-04	Ixodes pacificus	Adult	Female			0	0	0	0	Coastal chaparral	37.8652	-122.587
OT.127	Marin Headlands - Owl trail	Marin	California	2016-01-04	Ixodes pacificus	Adult	Female			0	0	0	0	Coastal chaparral	37.8652	-122.587
OT.128	Marin Headlands - Owl trail	Marin	California	2016-01-04	Ixodes pacificus	Adult	Female			0	0	0	0	Coastal chaparral	37.8652	-122.587
OT.13	Marin Headlands - Owl trail	Marin	California	2016-01-04	Ixodes pacificus	Adult	Female			0	0	0	0	Coastal chaparral	37.8652	-122.587
OT.131	Marin Headlands - Owl trail	Marin	California	2016-01-04	Ixodes pacificus	Adult	Male			0	0	0	0	Coastal chaparral	37.8652	-122.587
OT.132	Marin Headlands - Owl trail	Marin	California	2016-01-04	Ixodes pacificus	Adult	Male			0	0	0	0	Coastal chaparral	37.8652	-122.587
OT.133	Marin Headlands - Owl trail	Marin	California	2016-01-04	Ixodes pacificus	Adult	Female			0	0	0	0	Coastal chaparral	37.8652	-122.587
OT.134	Marin Headlands - Owl trail	Marin	California	2016-01-04	Ixodes pacificus	Adult	Male			0	0	0	0	Coastal chaparral	37.8652	-122.587
OT.135	Marin Headlands - Owl trail	Marin	California	2016-01-04	Ixodes pacificus	Adult	Male			0	0	0	0	Coastal chaparral	37.8652	-122.587
OT.136	Marin Headlands - Owl trail	Marin	California	2016-01-04	Ixodes pacificus	Adult	Male			0	0	0	0	Coastal chaparral	37.8652	-122.587
OT.137	Marin Headlands - Owl trail	Marin	California	2016-01-04	Ixodes pacificus	Adult	Male			0	0	0	0	Coastal chaparral	37.8652	-122.587
OT.138	Marin Headlands - Owl trail	Marin	California	2016-01-04	Ixodes pacificus	Adult	Male			0	0	0	0	Coastal chaparral	37.8652	-122.587
OT.139	Marin Headlands - Owl trail	Marin	California	2016-01-04	Ixodes pacificus	Adult	Male			0	0	0	0	Coastal chaparral	37.8652	-122.587
OT.14	Marin Headlands - Owl trail	Marin	California	2016-01-04	Ixodes pacificus	Adult	Female			0	0	0	0	Coastal chaparral	37.8652	-122.587
OT.140	Marin Headlands - Owl trail	Marin	California	2016-01-04	Ixodes pacificus	Adult	Male			0	0	0	0	Coastal chaparral	37.8652	-122.587
OT.141	Marin Headlands - Owl trail	Marin	California	2016-01-04	Ixodes pacificus	Adult	Male			0	0	0	0	Coastal chaparral	37.8652	-122.587
OT.142	Marin Headlands - Owl trail	Marin	California	2016-01-04	Ixodes pacificus	Adult	Male			0	0	0	0	Coastal chaparral	37.8652	-122.587
OT.143	Marin Headlands - Owl trail	Marin	California	2016-01-04	Ixodes pacificus	Adult	Male			0	0	0	0	Coastal chaparral	37.8652	-122.587
OT.144	Marin Headlands - Owl trail	Marin	California	2016-01-04	Ixodes pacificus	Adult	Male			0	0	0	0	Coastal chaparral	37.8652	-122.587
OT.145	Marin Headlands - Owl trail	Marin	California	2016-01-04	Ixodes pacificus	Adult	Male			0	0	0	0	Coastal chaparral	37.8652	-122.587
OT.146	Marin Headlands - Owl trail	Marin	California	2016-01-04	Ixodes pacificus	Adult	Male			0	0	0	0	Coastal chaparral	37.8652	-122.587
OT.147	Marin Headlands - Owl trail	Marin	California	2016-01-04	Ixodes pacificus	Adult	Male			0	0	0	0	Coastal chaparral	37.8652	-122.587
OT.148	Marin Headlands - Owl trail	Marin	California	2016-01-04	Ixodes pacificus	Adult	Male			0	0	0	0	Coastal chaparral	37.8652	-122.587
OT.149	Marin Headlands - Owl trail	Marin	California	2016-01-04	Ixodes pacificus	Adult	Male			0	0	0	0	Coastal chaparral	37.8652	-122.587
OT.15	Marin Headlands - Owl trail	Marin	California	2016-01-04	Ixodes pacificus	Adult	Female			0	0	0	0	Coastal chaparral	37.8652	-122.587
OT.150	Marin Headlands - Owl trail	Marin	California	2016-01-04	Ixodes pacificus	Adult	Male			0	0	0	0	Coastal chaparral	37.8652	-122.587
OT.151	Marin Headlands - Owl trail	Marin	California	2016-01-04	Ixodes pacificus	Adult	Male			0	0	0	0	Coastal chaparral	37.8652	-122.587
OT.152	Marin Headlands - Owl trail	Marin	California	2016-01-04	Ixodes pacificus	Adult	Male			0	0	0	0	Coastal chaparral	37.8652	-122.587
OT.153	Marin Headlands - Owl trail	Marin	California	2016-01-04	Ixodes pacificus	Adult	Male			0	0	0	0	Coastal chaparral	37.8652	-122.587
OT.154	Marin Headlands - Owl trail	Marin	California	2016-01-04	Ixodes pacificus	Adult	Male			0	0	0	0	Coastal chaparral	37.8652	-122.587
OT.155	Marin Headlands - Owl trail	Marin	California	2016-01-04	Ixodes pacificus	Adult	Male			0	0	0	0	Coastal chaparral	37.8652	-122.587
OT.156	Marin Headlands - Owl trail	Marin	California	2016-01-04	Ixodes pacificus	Adult	Male			0	0	0	0	Coastal chaparral	37.8652	-122.587
OT.157	Marin Headlands - Owl trail	Marin	California	2016-01-04	Ixodes pacificus	Adult	Male			0	0	0	0	Coastal chaparral	37.8652	-122.587
OT.158	Marin Headlands - Owl trail	Marin	California	2016-01-04	Ixodes pacificus	Adult	Male			0	0	0	0	Coastal chaparral	37.8652	-122.587
OT.159	Marin Headlands - Owl trail	Marin	California	2016-01-04	Ixodes pacificus	Adult	Male			0	0	0	0	Coastal chaparral	37.8652	-122.587
OT.16	Marin Headlands - Owl trail	Marin	California	2016-01-04	Ixodes pacificus	Adult	Female			0	0	0	0	Coastal chaparral	37.8652	-122.587
OT.160	Marin Headlands - Owl trail	Marin	California	2016-01-04	Ixodes pacificus	Adult	Male			0	0	0	0	Coastal chaparral	37.8652	-122.587
OT.161	Marin Headlands - Owl trail	Marin	California	2016-01-04	Ixodes pacificus	Adult	Male			0	0	0	0	Coastal chaparral	37.8652	-122.587
OT.162	Marin Headlands - Owl trail	Marin	California	2016-01-04	Ixodes pacificus	Adult	Male			0	0	0	0	Coastal chaparral	37.8652	-122.587
OT.163	Marin Headlands - Owl trail	Marin	California	2016-01-04	Ixodes pacificus	Adult	Male			0	0	0	0	Coastal chaparral	37.8652	-122.587
OT.164	Marin Headlands - Owl trail	Marin	California	2016-01-04	Ixodes pacificus	Adult	Male			0	0	0	0	Coastal chaparral	37.8652	-122.587
OT.165	Marin Headlands - Owl trail	Marin	California	2016-01-04	Ixodes pacificus	Adult	Male			0	0	0	0	Coastal chaparral	37.8652	-122.587
OT.17	Marin Headlands - Owl trail	Marin	California	2016-01-04	Ixodes pacificus	Adult	Female			0	0	0	0	Coastal chaparral	37.8652	-122.587
OT.18	Marin Headlands - Owl trail	Marin	California	2016-01-04	Ixodes pacificus	Adult	Female			0	0	0	0	Coastal chaparral	37.8652	-122.587
OT.19	Marin Headlands - Owl trail	Marin	California	2016-01-04	Ixodes pacificus	Adult	Female			0	0	0	0	Coastal chaparral	37.8652	-122.587
OT.2	Marin Headlands - Owl trail	Marin	California	2016-01-04	Ixodes pacificus	Adult	Female			0	0	0	0	Coastal chaparral	37.8652	-122.587
OT.20	Marin Headlands - Owl trail	Marin	California	2016-01-04	Ixodes pacificus	Adult	Female			0	0	0	0	Coastal chaparral	37.8652	-122.587
OT.21	Marin Headlands - Owl trail	Marin	California	2016-01-04	Ixodes pacificus	Adult	Female			0	0	0	0	Coastal chaparral	37.8652	-122.587
OT.22	Marin Headlands - Owl trail	Marin	California	2016-01-04	Ixodes pacificus	Adult	Female			0	0	0	0	Coastal chaparral	37.8652	-122.587
OT.23	Marin Headlands - Owl trail	Marin	California	2016-01-04	Ixodes pacificus	Adult	Female			0	0	0	0	Coastal chaparral	37.8652	-122.587
OT.24	Marin Headlands - Owl trail	Marin	California	2016-01-04	Ixodes pacificus	Adult	Female			0	0	0	0	Coastal chaparral	37.8652	-122.587
OT.25	Marin Headlands - Owl trail	Marin	California	2016-01-04	Ixodes pacificus	Adult	Female			0	0	0	0	Coastal chaparral	37.8652	-122.587
OT.26	Marin Headlands - Owl trail	Marin	California	2016-01-04	Ixodes pacificus	Adult	Female			0	0	0	0	Coastal chaparral	37.8652	-122.587
OT.27	Marin Headlands - Owl trail	Marin	California	2016-01-04	Ixodes pacificus	Adult	Female			0	0	0	0	Coastal chaparral	37.8652	-122.587
OT.28	Marin Headlands - Owl trail	Marin	California	2016-01-04	Ixodes pacificus	Adult	Female			0	0	0	0	Coastal chaparral	37.8652	-122.587
OT.29	Marin Headlands - Owl trail	Marin	California	2016-01-04	Ixodes pacificus	Adult	Female			0	0	0	0	Coastal chaparral	37.8652	-122.587
OT.3	Marin Headlands - Owl trail	Marin	California	2016-01-04	Ixodes pacificus	Adult	Female			0	0	0	0	Coastal chaparral	37.8652	-122.587
OT.30	Marin Headlands - Owl trail	Marin	California	2016-01-04	Ixodes pacificus	Adult	Female			0	0	0	0	Coastal chaparral	37.8652	-122.587
OT.31	Marin Headlands - Owl trail	Marin	California	2016-01-04	Ixodes pacificus	Adult	Male			0	0	0	0	Coastal chaparral	37.8652	-122.587
OT.32	Marin Headlands - Owl trail	Marin	California	2016-01-04	Ixodes pacificus	Adult	Male			0	0	0	0	Coastal chaparral	37.8652	-122.587
OT.33	Marin Headlands - Owl trail	Marin	California	2016-01-04	Ixodes pacificus	Adult	Male			0	0	0	0	Coastal chaparral	37.8652	-122.587
OT.34	Marin Headlands - Owl trail	Marin	California	2016-01-04	Ixodes pacificus	Adult	Male			0	0	0	0	Coastal chaparral	37.8652	-122.587
OT.35	Marin Headlands - Owl trail	Marin	California	2016-01-04	Ixodes pacificus	Adult	Male			0	0	0	0	Coastal chaparral	37.8652	-122.587
OT.36	Marin Headlands - Owl trail	Marin	California	2016-01-04	Ixodes pacificus	Adult	Male			0	0	0	0	Coastal chaparral	37.8652	-122.587
OT.37	Marin Headlands - Owl trail	Marin	California	2016-01-04	Ixodes pacificus	Adult	Male			0	0	0	0	Coastal chaparral	37.8652	-122.587
OT.38	Marin Headlands - Owl trail	Marin	California	2016-01-04	Ixodes pacificus	Adult	Male			0	0	0	0	Coastal chaparral	37.8652	-122.587
OT.39	Marin Headlands - Owl trail	Marin	California	2016-01-04	Ixodes pacificus	Adult	Male			0	0	0	0	Coastal chaparral	37.8652	-122.587
OT.40	Marin Headlands - Owl trail	Marin	California	2016-01-04	Ixodes pacificus	Adult	Male			0	0	0	0	Coastal chaparral	37.8652	-122.587
OT.41	Marin Headlands - Owl trail	Marin	California	2016-01-04	Ixodes pacificus	Adult	Male			0	0	0	0	Coastal chaparral	37.8652	-122.587
OT.43	Marin Headlands - Owl trail	Marin	California	2016-01-04	Ixodes pacificus	Adult	Male			0	0	0	0	Coastal chaparral	37.8652	-122.587
OT.45	Marin Headlands - Owl trail	Marin	California	2016-01-04	Ixodes pacificus	Adult	Male			0	0	0	0	Coastal chaparral	37.8652	-122.587
OT.46	Marin Headlands - Owl trail	Marin	California	2016-01-04	Ixodes pacificus	Adult	Male			0	0	0	0	Coastal chaparral	37.8652	-122.587
OT.47	Marin Headlands - Owl trail	Marin	California	2016-01-04	Ixodes pacificus	Adult	Male			0	0	0	0	Coastal chaparral	37.8652	-122.587
OT.48	Marin Headlands - Owl trail	Marin	California	2016-01-04	Ixodes pacificus	Adult	Male			0	0	0	0	Coastal chaparral	37.8652	-122.587
OT.49	Marin Headlands - Owl trail	Marin	California	2016-01-04	Ixodes pacificus	Adult	Male			0	0	0	0	Coastal chaparral	37.8652	-122.587
OT.5	Marin Headlands - Owl trail	Marin	California	2016-01-04	Ixodes pacificus	Adult	Female			0	0	0	0	Coastal chaparral	37.8652	-122.587
OT.50	Marin Headlands - Owl trail	Marin	California	2016-01-04	Ixodes pacificus	Adult	Male			0	0	0	0	Coastal chaparral	37.8652	-122.587
OT.52	Marin Headlands - Owl trail	Marin	California	2016-01-04	Ixodes pacificus	Adult	Male			0	0	0	0	Coastal chaparral	37.8652	-122.587
OT.53	Marin Headlands - Owl trail	Marin	California	2016-01-04	Ixodes pacificus	Adult	Male			0	0	0	0	Coastal chaparral	37.8652	-122.587
OT.54	Marin Headlands - Owl trail	Marin	California	2016-01-04	Ixodes pacificus	Adult	Male			0	0	0	0	Coastal chaparral	37.8652	-122.587
OT.55	Marin Headlands - Owl trail	Marin	California	2016-01-04	Ixodes pacificus	Adult	Male			0	0	0	0	Coastal chaparral	37.8652	-122.587
OT.56	Marin Headlands - Owl trail	Marin	California	2016-01-04	Ixodes pacificus	Adult	Male			0	0	0	0	Coastal chaparral	37.8652	-122.587
OT.57	Marin Headlands - Owl trail	Marin	California	2016-01-04	Ixodes pacificus	Adult	Female			0	0	0	0	Coastal chaparral	37.8652	-122.587
OT.58	Marin Headlands - Owl trail	Marin	California	2016-01-04	Ixodes pacificus	Adult	Female			0	0	0	0	Coastal chaparral	37.8652	-122.587
OT.59	Marin Headlands - Owl trail	Marin	California	2016-01-04	Ixodes pacificus	Adult	Female			0	0	0	0	Coastal chaparral	37.8652	-122.587
OT.6	Marin Headlands - Owl trail	Marin	California	2016-01-04	Ixodes pacificus	Adult	Female			0	0	0	0	Coastal chaparral	37.8652	-122.587
OT.60	Marin Headlands - Owl trail	Marin	California	2016-01-04	Ixodes pacificus	Adult	Female			0	0	0	0	Coastal chaparral	37.8652	-122.587
OT.61	Marin Headlands - Owl trail	Marin	California	2016-01-04	Ixodes pacificus	Adult	Female			0	0	0	0	Coastal chaparral	37.8652	-122.587
OT.62	Marin Headlands - Owl trail	Marin	California	2016-01-04	Ixodes pacificus	Adult	Female			0	0	0	0	Coastal chaparral	37.8652	-122.587
OT.63	Marin Headlands - Owl trail	Marin	California	2016-01-04	Ixodes pacificus	Adult	Female			0	0	0	0	Coastal chaparral	37.8652	-122.587
OT.66	Marin Headlands - Owl trail	Marin	California	2016-01-04	Ixodes pacificus	Adult	Female			0	0	0	0	Coastal chaparral	37.8652	-122.587
OT.67	Marin Headlands - Owl trail	Marin	California	2016-01-04	Ixodes pacificus	Adult	Female			0	0	0	0	Coastal chaparral	37.8652	-122.587
OT.68	Marin Headlands - Owl trail	Marin	California	2016-01-04	Ixodes pacificus	Adult	Female			0	0	0	0	Coastal chaparral	37.8652	-122.587
OT.69	Marin Headlands - Owl trail	Marin	California	2016-01-04	Ixodes pacificus	Adult	Female			0	0	0	0	Coastal chaparral	37.8652	-122.587
OT.7	Marin Headlands - Owl trail	Marin	California	2016-01-04	Ixodes pacificus	Adult	Female			0	0	0	0	Coastal chaparral	37.8652	-122.587
OT.70	Marin Headlands - Owl trail	Marin	California	2016-01-04	Ixodes pacificus	Adult	Male			0	0	0	0	Coastal chaparral	37.8652	-122.587
OT.71	Marin Headlands - Owl trail	Marin	California	2016-01-04	Ixodes pacificus	Adult	Male			0	0	0	0	Coastal chaparral	37.8652	-122.587
OT.72	Marin Headlands - Owl trail	Marin	California	2016-01-04	Ixodes pacificus	Adult	Male			0	0	0	0	Coastal chaparral	37.8652	-122.587
OT.73	Marin Headlands - Owl trail	Marin	California	2016-01-04	Ixodes pacificus	Adult	Male			0	0	0	0	Coastal chaparral	37.8652	-122.587
OT.74	Marin Headlands - Owl trail	Marin	California	2016-01-04	Ixodes pacificus	Adult	Male			0	0	0	0	Coastal chaparral	37.8652	-122.587
OT.75	Marin Headlands - Owl trail	Marin	California	2016-01-04	Ixodes pacificus	Adult	Male			0	0	0	0	Coastal chaparral	37.8652	-122.587
OT.76	Marin Headlands - Owl trail	Marin	California	2016-01-04	Ixodes pacificus	Adult	Male			0	0	0	0	Coastal chaparral	37.8652	-122.587
OT.77	Marin Headlands - Owl trail	Marin	California	2016-01-04	Ixodes pacificus	Adult	Female			0	0	0	0	Coastal chaparral	37.8652	-122.587
OT.78	Marin Headlands - Owl trail	Marin	California	2016-01-04	Ixodes pacificus	Adult	Male			0	0	0	0	Coastal chaparral	37.8652	-122.587
OT.79	Marin Headlands - Owl trail	Marin	California	2016-01-04	Ixodes pacificus	Adult	Male			0	0	0	0	Coastal chaparral	37.8652	-122.587
OT.8	Marin Headlands - Owl trail	Marin	California	2016-01-04	Ixodes pacificus	Adult	Female			0	0	0	0	Coastal chaparral	37.8652	-122.587
OT.80	Marin Headlands - Owl trail	Marin	California	2016-01-04	Ixodes pacificus	Adult	Male			0	0	0	0	Coastal chaparral	37.8652	-122.587
OT.81	Marin Headlands - Owl trail	Marin	California	2016-01-04	Ixodes pacificus	Adult	Male			0	0	0	0	Coastal chaparral	37.8652	-122.587
OT.82	Marin Headlands - Owl trail	Marin	California	2016-01-04	Ixodes pacificus	Adult	Male			0	0	0	0	Coastal chaparral	37.8652	-122.587
OT.83	Marin Headlands - Owl trail	Marin	California	2016-01-04	Ixodes pacificus	Adult	Male			0	0	0	0	Coastal chaparral	37.8652	-122.587
OT.84	Marin Headlands - Owl trail	Marin	California	2016-01-04	Ixodes pacificus	Adult	Male			0	0	0	0	Coastal chaparral	37.8652	-122.587
OT.89	Marin Headlands - Owl trail	Marin	California	2016-01-04	Ixodes pacificus	Adult	Female			0	0	0	0	Coastal chaparral	37.8652	-122.587
OT.9	Marin Headlands - Owl trail	Marin	California	2016-01-04	Ixodes pacificus	Adult	Female			0	0	0	0	Coastal chaparral	37.8652	-122.587
OT.90	Marin Headlands - Owl trail	Marin	California	2016-01-04	Ixodes pacificus	Adult	Female			0	0	0	0	Coastal chaparral	37.8652	-122.587
OT.91	Marin Headlands - Owl trail	Marin	California	2016-01-04	Ixodes pacificus	Adult	Female			0	0	0	0	Coastal chaparral	37.8652	-122.587
OT.92	Marin Headlands - Owl trail	Marin	California	2016-01-04	Ixodes pacificus	Adult	Female			0	0	0	0	Coastal chaparral	37.8652	-122.587
OT.93	Marin Headlands - Owl trail	Marin	California	2016-01-04	Ixodes pacificus	Adult	Female			0	0	0	0	Coastal chaparral	37.8652	-122.587
OT.94	Marin Headlands - Owl trail	Marin	California	2016-01-04	Ixodes pacificus	Adult	Female			0	0	0	0	Coastal chaparral	37.8652	-122.587
OT.95	Marin Headlands - Owl trail	Marin	California	2016-01-04	Ixodes pacificus	Adult	Female			0	0	0	0	Coastal chaparral	37.8652	-122.587
OT.96	Marin Headlands - Owl trail	Marin	California	2016-01-04	Ixodes pacificus	Adult	Female			0	0	0	0	Coastal chaparral	37.8652	-122.587
OT.97	Marin Headlands - Owl trail	Marin	California	2016-01-04	Ixodes pacificus	Adult	Female			0	0	0	0	Coastal chaparral	37.8652	-122.587
OT.98	Marin Headlands - Owl trail	Marin	California	2016-01-04	Ixodes pacificus	Adult	Female			0	0	0	0	Coastal chaparral	37.8652	-122.587
OT.99	Marin Headlands - Owl trail	Marin	California	2016-01-04	Ixodes pacificus	Adult	Female			0	0	0	0	Coastal chaparral	37.8652	-122.587
OT2.1	Marin Headlands - Owl trail	Marin	California	2016-01-04	Ixodes pacificus	Adult	Female			0	0	0	0	Coastal chaparral	37.8652	-122.587
OT2.2	Marin Headlands - Owl trail	Marin	California	2016-01-04	Ixodes pacificus	Adult	Female			0	0	0	0	Coastal chaparral	37.8652	-122.587
OT2.3	Marin Headlands - Owl trail	Marin	California	2016-01-04	Ixodes pacificus	Adult	Male			0	0	0	0	Coastal chaparral	37.8652	-122.587
OT2.4	Marin Headlands - Owl trail	Marin	California	2016-01-04	Ixodes pacificus	Adult	Male			0	0	0	0	Coastal chaparral	37.8652	-122.587
OT3.1	Marin Headlands - Owl trail	Marin	California	2016-01-04	Ixodes pacificus	Adult	Female			0	0	0	0	Coastal chaparral	37.8652	-122.587
OT3.2	Marin Headlands - Owl trail	Marin	California	2016-01-04	Ixodes pacificus	Adult	Female			0	0	0	0	Coastal chaparral	37.8652	-122.587
OT3.3	Marin Headlands - Owl trail	Marin	California	2016-01-04	Ixodes pacificus	Adult	Female			0	0	0	0	Coastal chaparral	37.8652	-122.587
OT3.5	Marin Headlands - Owl trail	Marin	California	2016-01-04	Ixodes pacificus	Adult	Male			0	0	0	0	Coastal chaparral	37.8652	-122.587
OT4.1	Marin Headlands - Owl trail	Marin	California	2016-01-04	Ixodes pacificus	Adult	Male			0	0	0	0	Coastal chaparral	37.8652	-122.587
MC5.21	McClure Beach, Point Reyes	Marin	California	2016-01-07	Ixodes pacificus	Adult	Female	B. burgdorferi	Sequenced	1	0	0	0	Coastal chaparral	38.1883	-122.959
MC5.60	McClure Beach, Point Reyes	Marin	California	2016-01-07	Ixodes pacificus	Adult	Male	B. burgdorferi	Not sequenced	1	0	0	0	Coastal chaparral	38.1883	-122.959
MC5.1	McClure Beach, Point Reyes	Marin	California	2016-01-07	Ixodes pacificus	Adult	Female			0	0	0	0	Coastal chaparral	38.1883	-122.959
MC5.2	McClure Beach, Point Reyes	Marin	California	2016-01-07	Ixodes pacificus	Adult	Female			0	0	0	0	Coastal chaparral	38.1883	-122.959
MC5.3	McClure Beach, Point Reyes	Marin	California	2016-01-07	Ixodes pacificus	Adult	Female			0	0	0	0	Coastal chaparral	38.1883	-122.959
MC5.4	McClure Beach, Point Reyes	Marin	California	2016-01-07	Ixodes pacificus	Adult	Female			0	0	0	0	Coastal chaparral	38.1883	-122.959
MC5.5	McClure Beach, Point Reyes	Marin	California	2016-01-07	Ixodes pacificus	Adult	Female			0	0	0	0	Coastal chaparral	38.1883	-122.959
MC5.6	McClure Beach, Point Reyes	Marin	California	2016-01-07	Ixodes pacificus	Adult	Female			0	0	0	0	Coastal chaparral	38.1883	-122.959
MC5.7	McClure Beach, Point Reyes	Marin	California	2016-01-07	Ixodes pacificus	Adult	Female			0	0	0	0	Coastal chaparral	38.1883	-122.959
MC5.8	McClure Beach, Point Reyes	Marin	California	2016-01-07	Ixodes pacificus	Adult	Female			0	0	0	0	Coastal chaparral	38.1883	-122.959
MC5.9	McClure Beach, Point Reyes	Marin	California	2016-01-07	Ixodes pacificus	Adult	Female			0	0	0	0	Coastal chaparral	38.1883	-122.959
MC5.10	McClure Beach, Point Reyes	Marin	California	2016-01-07	Ixodes pacificus	Adult	Female			0	0	0	0	Coastal chaparral	38.1883	-122.959
MC5.11	McClure Beach, Point Reyes	Marin	California	2016-01-07	Ixodes pacificus	Adult	Female			0	0	0	0	Coastal chaparral	38.1883	-122.959
MC5.12	McClure Beach, Point Reyes	Marin	California	2016-01-07	Ixodes pacificus	Adult	Female			0	0	0	0	Coastal chaparral	38.1883	-122.959
MC5.13	McClure Beach, Point Reyes	Marin	California	2016-01-07	Ixodes pacificus	Adult	Female			0	0	0	0	Coastal chaparral	38.1883	-122.959
MC5.14	McClure Beach, Point Reyes	Marin	California	2016-01-07	Ixodes pacificus	Adult	Female			0	0	0	0	Coastal chaparral	38.1883	-122.959
MC5.15	McClure Beach, Point Reyes	Marin	California	2016-01-07	Ixodes pacificus	Adult	Female			0	0	0	0	Coastal chaparral	38.1883	-122.959
MC5.16	McClure Beach, Point Reyes	Marin	California	2016-01-07	Ixodes pacificus	Adult	Female			0	0	0	0	Coastal chaparral	38.1883	-122.959
MC5.17	McClure Beach, Point Reyes	Marin	California	2016-01-07	Ixodes pacificus	Adult	Female			0	0	0	0	Coastal chaparral	38.1883	-122.959
MC5.18A	McClure Beach, Point Reyes	Marin	California	2016-01-07	Ixodes pacificus	Adult	Female			0	0	0	0	Coastal chaparral	38.1883	-122.959
MC5.18B	McClure Beach, Point Reyes	Marin	California	2016-01-07	Ixodes pacificus	Adult	Female			0	0	0	0	Coastal chaparral	38.1883	-122.959
MC5.19	McClure Beach, Point Reyes	Marin	California	2016-01-07	Ixodes pacificus	Adult	Female			0	0	0	0	Coastal chaparral	38.1883	-122.959
MC5.20	McClure Beach, Point Reyes	Marin	California	2016-01-07	Ixodes pacificus	Adult	Female			0	0	0	0	Coastal chaparral	38.1883	-122.959
MC5.22	McClure Beach, Point Reyes	Marin	California	2016-01-07	Ixodes pacificus	Adult	Female			0	0	0	0	Coastal chaparral	38.1883	-122.959
MC5.23	McClure Beach, Point Reyes	Marin	California	2016-01-07	Ixodes pacificus	Adult	Female			0	0	0	0	Coastal chaparral	38.1883	-122.959
MC5.24	McClure Beach, Point Reyes	Marin	California	2016-01-07	Ixodes pacificus	Adult	Female			0	0	0	0	Coastal chaparral	38.1883	-122.959
MC5.25	McClure Beach, Point Reyes	Marin	California	2016-01-07	Ixodes pacificus	Adult	Female			0	0	0	0	Coastal chaparral	38.1883	-122.959
MC5.26	McClure Beach, Point Reyes	Marin	California	2016-01-07	Ixodes pacificus	Adult	Female			0	0	0	0	Coastal chaparral	38.1883	-122.959
MC5.27	McClure Beach, Point Reyes	Marin	California	2016-01-07	Ixodes pacificus	Adult	Female			0	0	0	0	Coastal chaparral	38.1883	-122.959
MC5.28	McClure Beach, Point Reyes	Marin	California	2016-01-07	Ixodes pacificus	Adult	Female			0	0	0	0	Coastal chaparral	38.1883	-122.959
MC5.29	McClure Beach, Point Reyes	Marin	California	2016-01-07	Ixodes pacificus	Adult	Female			0	0	0	0	Coastal chaparral	38.1883	-122.959
MC5.30	McClure Beach, Point Reyes	Marin	California	2016-01-07	Ixodes pacificus	Adult	Female			0	0	0	0	Coastal chaparral	38.1883	-122.959
MC5.31	McClure Beach, Point Reyes	Marin	California	2016-01-07	Ixodes pacificus	Adult	Female			0	0	0	0	Coastal chaparral	38.1883	-122.959
MC5.32	McClure Beach, Point Reyes	Marin	California	2016-01-07	Ixodes pacificus	Adult	Male			0	0	0	0	Coastal chaparral	38.1883	-122.959
MC5.33	McClure Beach, Point Reyes	Marin	California	2016-01-07	Ixodes pacificus	Adult	Male			0	0	0	0	Coastal chaparral	38.1883	-122.959
MC5.34	McClure Beach, Point Reyes	Marin	California	2016-01-07	Ixodes pacificus	Adult	Male			0	0	0	0	Coastal chaparral	38.1883	-122.959
MC5.35	McClure Beach, Point Reyes	Marin	California	2016-01-07	Ixodes pacificus	Adult	Male			0	0	0	0	Coastal chaparral	38.1883	-122.959
MC5.36	McClure Beach, Point Reyes	Marin	California	2016-01-07	Ixodes pacificus	Adult	Male			0	0	0	0	Coastal chaparral	38.1883	-122.959
MC5.37	McClure Beach, Point Reyes	Marin	California	2016-01-07	Ixodes pacificus	Adult	Male			0	0	0	0	Coastal chaparral	38.1883	-122.959
MC5.38	McClure Beach, Point Reyes	Marin	California	2016-01-07	Ixodes pacificus	Adult	Male			0	0	0	0	Coastal chaparral	38.1883	-122.959
MC5.39	McClure Beach, Point Reyes	Marin	California	2016-01-07	Ixodes pacificus	Adult	Male			0	0	0	0	Coastal chaparral	38.1883	-122.959
MC5.40	McClure Beach, Point Reyes	Marin	California	2016-01-07	Ixodes pacificus	Adult	Male			0	0	0	0	Coastal chaparral	38.1883	-122.959
MC5.41	McClure Beach, Point Reyes	Marin	California	2016-01-07	Ixodes pacificus	Adult	Male			0	0	0	0	Coastal chaparral	38.1883	-122.959
MC5.42	McClure Beach, Point Reyes	Marin	California	2016-01-07	Ixodes pacificus	Adult	Male			0	0	0	0	Coastal chaparral	38.1883	-122.959
MC5.43	McClure Beach, Point Reyes	Marin	California	2016-01-07	Ixodes pacificus	Adult	Male			0	0	0	0	Coastal chaparral	38.1883	-122.959
MC5.44	McClure Beach, Point Reyes	Marin	California	2016-01-07	Ixodes pacificus	Adult	Male			0	0	0	0	Coastal chaparral	38.1883	-122.959
MC5.45	McClure Beach, Point Reyes	Marin	California	2016-01-07	Ixodes pacificus	Adult	Male			0	0	0	0	Coastal chaparral	38.1883	-122.959
MC5.46	McClure Beach, Point Reyes	Marin	California	2016-01-07	Ixodes pacificus	Adult	Male			0	0	0	0	Coastal chaparral	38.1883	-122.959
MC5.47	McClure Beach, Point Reyes	Marin	California	2016-01-07	Ixodes pacificus	Adult	Male			0	0	0	0	Coastal chaparral	38.1883	-122.959
MC5.48	McClure Beach, Point Reyes	Marin	California	2016-01-07	Ixodes pacificus	Adult	Male			0	0	0	0	Coastal chaparral	38.1883	-122.959
MC5.49	McClure Beach, Point Reyes	Marin	California	2016-01-07	Ixodes pacificus	Adult	Male			0	0	0	0	Coastal chaparral	38.1883	-122.959
MC5.50	McClure Beach, Point Reyes	Marin	California	2016-01-07	Ixodes pacificus	Adult	Male			0	0	0	0	Coastal chaparral	38.1883	-122.959
MC5.51	McClure Beach, Point Reyes	Marin	California	2016-01-07	Ixodes pacificus	Adult	Male			0	0	0	0	Coastal chaparral	38.1883	-122.959
MC5.52	McClure Beach, Point Reyes	Marin	California	2016-01-07	Ixodes pacificus	Adult	Male			0	0	0	0	Coastal chaparral	38.1883	-122.959
MC5.53	McClure Beach, Point Reyes	Marin	California	2016-01-07	Ixodes pacificus	Adult	Male			0	0	0	0	Coastal chaparral	38.1883	-122.959
MC5.54	McClure Beach, Point Reyes	Marin	California	2016-01-07	Ixodes pacificus	Adult	Male			0	0	0	0	Coastal chaparral	38.1883	-122.959
MC5.55	McClure Beach, Point Reyes	Marin	California	2016-01-07	Ixodes pacificus	Adult	Male			0	0	0	0	Coastal chaparral	38.1883	-122.959
MC5.56	McClure Beach, Point Reyes	Marin	California	2016-01-07	Ixodes pacificus	Adult	Male			0	0	0	0	Coastal chaparral	38.1883	-122.959
MC5.57	McClure Beach, Point Reyes	Marin	California	2016-01-07	Ixodes pacificus	Adult	Male			0	0	0	0	Coastal chaparral	38.1883	-122.959
MC5.58	McClure Beach, Point Reyes	Marin	California	2016-01-07	Ixodes pacificus	Adult	Male			0	0	0	0	Coastal chaparral	38.1883	-122.959
MC5.59	McClure Beach, Point Reyes	Marin	California	2016-01-07	Ixodes pacificus	Adult	Male			0	0	0	0	Coastal chaparral	38.1883	-122.959
MC5.61	McClure Beach, Point Reyes	Marin	California	2016-01-07	Ixodes pacificus	Adult	Male			0	0	0	0	Coastal chaparral	38.1883	-122.959
MC5.62	McClure Beach, Point Reyes	Marin	California	2016-01-07	Ixodes pacificus	Adult	Male			0	0	0	0	Coastal chaparral	38.1883	-122.959
MC5.63	McClure Beach, Point Reyes	Marin	California	2016-01-07	Ixodes pacificus	Adult	Male			0	0	0	0	Coastal chaparral	38.1883	-122.959
MC5.64	McClure Beach, Point Reyes	Marin	California	2016-01-07	Ixodes pacificus	Adult	Male			0	0	0	0	Coastal chaparral	38.1883	-122.959
MC5.65	McClure Beach, Point Reyes	Marin	California	2016-01-07	Ixodes pacificus	Adult	Male			0	0	0	0	Coastal chaparral	38.1883	-122.959
MC5.66	McClure Beach, Point Reyes	Marin	California	2016-01-07	Ixodes pacificus	Adult	Male			0	0	0	0	Coastal chaparral	38.1883	-122.959
MC5.67	McClure Beach, Point Reyes	Marin	California	2016-01-07	Ixodes pacificus	Adult	Male			0	0	0	0	Coastal chaparral	38.1883	-122.959
MC5.68	McClure Beach, Point Reyes	Marin	California	2016-01-07	Ixodes pacificus	Adult	Male			0	0	0	0	Coastal chaparral	38.1883	-122.959
MC5.69	McClure Beach, Point Reyes	Marin	California	2016-01-07	Ixodes pacificus	Adult	Male			0	0	0	0	Coastal chaparral	38.1883	-122.959
MC5.70	McClure Beach, Point Reyes	Marin	California	2016-01-07	Ixodes pacificus	Adult	Male			0	0	0	0	Coastal chaparral	38.1883	-122.959
MCB.1	McClure Beach, Point Reyes	Marin	California	2016-01-07	Ixodes pacificus	Adult	Female			0	0	0	0	Coastal chaparral	38.1883	-122.959
MCB.2	McClure Beach, Point Reyes	Marin	California	2016-01-07	Ixodes pacificus	Adult	Female			0	0	0	0	Coastal chaparral	38.1883	-122.959
MCB.3	McClure Beach, Point Reyes	Marin	California	2016-01-07	Ixodes pacificus	Adult	Female			0	0	0	0	Coastal chaparral	38.1883	-122.959
MCB.4	McClure Beach, Point Reyes	Marin	California	2016-01-07	Ixodes pacificus	Adult	Female			0	0	0	0	Coastal chaparral	38.1883	-122.959
MCB.5	McClure Beach, Point Reyes	Marin	California	2016-01-07	Ixodes pacificus	Adult	Female			0	0	0	0	Coastal chaparral	38.1883	-122.959
MCB.6	McClure Beach, Point Reyes	Marin	California	2016-01-07	Ixodes pacificus	Adult	Female			0	0	0	0	Coastal chaparral	38.1883	-122.959
MCB.7	McClure Beach, Point Reyes	Marin	California	2016-01-07	Ixodes pacificus	Adult	Female			0	0	0	0	Coastal chaparral	38.1883	-122.959
MCB.8	McClure Beach, Point Reyes	Marin	California	2016-01-07	Ixodes pacificus	Adult	Female			0	0	0	0	Coastal chaparral	38.1883	-122.959
MCB.9	McClure Beach, Point Reyes	Marin	California	2016-01-07	Ixodes pacificus	Adult	Female			0	0	0	0	Coastal chaparral	38.1883	-122.959
MCB.10	McClure Beach, Point Reyes	Marin	California	2016-01-07	Ixodes pacificus	Adult	Female			0	0	0	0	Coastal chaparral	38.1883	-122.959
MCB.11	McClure Beach, Point Reyes	Marin	California	2016-01-07	Ixodes pacificus	Adult	Female			0	0	0	0	Coastal chaparral	38.1883	-122.959
MCB.12	McClure Beach, Point Reyes	Marin	California	2016-01-07	Ixodes pacificus	Adult	Female			0	0	0	0	Coastal chaparral	38.1883	-122.959
MCB.13	McClure Beach, Point Reyes	Marin	California	2016-01-07	Ixodes pacificus	Adult	Female			0	0	0	0	Coastal chaparral	38.1883	-122.959
MCB.14	McClure Beach, Point Reyes	Marin	California	2016-01-07	Ixodes pacificus	Adult	Male			0	0	0	0	Coastal chaparral	38.1883	-122.959
MCB.15	McClure Beach, Point Reyes	Marin	California	2016-01-07	Ixodes pacificus	Adult	Male			0	0	0	0	Coastal chaparral	38.1883	-122.959
MCB.16	McClure Beach, Point Reyes	Marin	California	2016-01-07	Ixodes pacificus	Adult	Male			0	0	0	0	Coastal chaparral	38.1883	-122.959
MCB.17	McClure Beach, Point Reyes	Marin	California	2016-01-07	Ixodes pacificus	Adult	Male			0	0	0	0	Coastal chaparral	38.1883	-122.959
MCB.18	McClure Beach, Point Reyes	Marin	California	2016-01-07	Ixodes pacificus	Adult	Male			0	0	0	0	Coastal chaparral	38.1883	-122.959
MCB.19	McClure Beach, Point Reyes	Marin	California	2016-01-07	Ixodes pacificus	Adult	Male			0	0	0	0	Coastal chaparral	38.1883	-122.959
MCB.21	McClure Beach, Point Reyes	Marin	California	2016-01-07	Ixodes pacificus	Adult	Male			0	0	0	0	Coastal chaparral	38.1883	-122.959
MCB.22	McClure Beach, Point Reyes	Marin	California	2016-01-07	Ixodes pacificus	Adult	Male			0	0	0	0	Coastal chaparral	38.1883	-122.959
MCB.24	McClure Beach, Point Reyes	Marin	California	2016-01-07	Ixodes pacificus	Adult	Male			0	0	0	0	Coastal chaparral	38.1883	-122.959
MCB.25	McClure Beach, Point Reyes	Marin	California	2016-01-07	Ixodes pacificus	Adult	Male			0	0	0	0	Coastal chaparral	38.1883	-122.959
MCB.26	McClure Beach, Point Reyes	Marin	California	2016-01-07	Ixodes pacificus	Adult	Male			0	0	0	0	Coastal chaparral	38.1883	-122.959
MCB.27	McClure Beach, Point Reyes	Marin	California	2016-01-07	Ixodes pacificus	Adult	Male			0	0	0	0	Coastal chaparral	38.1883	-122.959
MCB.28	McClure Beach, Point Reyes	Marin	California	2016-01-07	Ixodes pacificus	Adult	Male			0	0	0	0	Coastal chaparral	38.1883	-122.959
MCB.29	McClure Beach, Point Reyes	Marin	California	2016-01-07	Ixodes pacificus	Adult	Male			0	0	0	0	Coastal chaparral	38.1883	-122.959
MCB.30	McClure Beach, Point Reyes	Marin	California	2016-01-07	Ixodes pacificus	Adult	Male			0	0	0	0	Coastal chaparral	38.1883	-122.959
MCB2_1	McClure Beach, Point Reyes	Marin	California	2016-05-01	Ixodes pacificus	Adult				0	0	0	0	Coastal chaparral	38.1883	-122.959
MENDI_1	Mendocino Headland	Mendocino	California	2018-01-02	Ixodes pacificus	Adult	Male			0	0	0	0	Coastal prairie/chaparral	39.3038	-123.807
MENDI_2	Mendocino Headland	Mendocino	California	2018-01-02	Ixodes pacificus	Adult	Female			0	0	0	0	Coastal prairie/chaparral	39.3038	-123.807
MENDI_3	Mendocino Headland	Mendocino	California	2018-01-02	Ixodes pacificus	Adult	Male			0	0	0	0	Coastal prairie/chaparral	39.3038	-123.807
WCR1_64 - 72	Northern Marin	Marin	California	2016-05-01	Ixodes pacificus	Larvae (9)				0	0	0	0	Woodland	Private	Private
WCR1	Northern Marin	Marin	California	2016-05-01	Ixodes pacificus	Nymph		B. miyamotoi	Sequenced	0	1	0	0	Woodland	Private	Private
WCR1_11	Northern Marin	Marin	California	2016-05-01	Ixodes pacificus	Nymph		B. miyamotoi	Sequenced	0	1	0	0	Woodland	Private	Private
WCR1_1	Northern Marin	Marin	California	2016-05-01	Ixodes pacificus	Nymph				0	0	0	0	Woodland	Private	Private
WCR1_10	Northern Marin	Marin	California	2016-05-01	Ixodes pacificus	Nymph				0	0	0	0	Woodland	Private	Private
WCR1_12	Northern Marin	Marin	California	2016-05-01	Ixodes pacificus	Nymph				0	0	0	0	Woodland	Private	Private
WCR1_13	Northern Marin	Marin	California	2016-05-01	Ixodes pacificus	Nymph				0	0	0	0	Woodland	Private	Private
WCR1_14	Northern Marin	Marin	California	2016-05-01	Ixodes pacificus	Nymph				0	0	0	0	Woodland	Private	Private
WCR1_15	Northern Marin	Marin	California	2016-05-01	Ixodes pacificus	Nymph				0	0	0	0	Woodland	Private	Private
WCR1_16	Northern Marin	Marin	California	2016-05-01	Ixodes pacificus	Nymph				0	0	0	0	Woodland	Private	Private
WCR1_17	Northern Marin	Marin	California	2016-05-01	Ixodes pacificus	Nymph				0	0	0	0	Woodland	Private	Private
WCR1_18	Northern Marin	Marin	California	2016-05-01	Ixodes pacificus	Nymph				0	0	0	0	Woodland	Private	Private
WCR1_19	Northern Marin	Marin	California	2016-05-01	Ixodes pacificus	Nymph				0	0	0	0	Woodland	Private	Private
WCR1_2	Northern Marin	Marin	California	2016-05-01	Ixodes pacificus	Nymph				0	0	0	0	Woodland	Private	Private
WCR1_20	Northern Marin	Marin	California	2016-05-01	Ixodes pacificus	Nymph				0	0	0	0	Woodland	Private	Private
WCR1_21	Northern Marin	Marin	California	2016-05-01	Ixodes pacificus	Nymph				0	0	0	0	Woodland	Private	Private
WCR1_22	Northern Marin	Marin	California	2016-05-01	Ixodes pacificus	Nymph				0	0	0	0	Woodland	Private	Private
WCR1_23	Northern Marin	Marin	California	2016-05-01	Ixodes pacificus	Nymph				0	0	0	0	Woodland	Private	Private
WCR1_24	Northern Marin	Marin	California	2016-05-01	Ixodes pacificus	Nymph				0	0	0	0	Woodland	Private	Private
WCR1_25	Northern Marin	Marin	California	2016-05-01	Ixodes pacificus	Nymph				0	0	0	0	Woodland	Private	Private
WCR1_26	Northern Marin	Marin	California	2016-05-01	Ixodes pacificus	Nymph				0	0	0	0	Woodland	Private	Private
WCR1_27	Northern Marin	Marin	California	2016-05-01	Ixodes pacificus	Nymph				0	0	0	0	Woodland	Private	Private
WCR1_28	Northern Marin	Marin	California	2016-05-01	Ixodes pacificus	Nymph				0	0	0	0	Woodland	Private	Private
WCR1_29	Northern Marin	Marin	California	2016-05-01	Ixodes pacificus	Nymph				0	0	0	0	Woodland	Private	Private
WCR1_30	Northern Marin	Marin	California	2016-05-01	Ixodes pacificus	Nymph				0	0	0	0	Woodland	Private	Private
WCR1_31	Northern Marin	Marin	California	2016-05-01	Ixodes pacificus	Nymph				0	0	0	0	Woodland	Private	Private
WCR1_32	Northern Marin	Marin	California	2016-05-01	Ixodes pacificus	Nymph				0	0	0	0	Woodland	Private	Private
WCR1_33	Northern Marin	Marin	California	2016-05-01	Ixodes pacificus	Nymph				0	0	0	0	Woodland	Private	Private
WCR1_34	Northern Marin	Marin	California	2016-05-01	Ixodes pacificus	Nymph				0	0	0	0	Woodland	Private	Private
WCR1_35	Northern Marin	Marin	California	2016-05-01	Ixodes pacificus	Nymph				0	0	0	0	Woodland	Private	Private
WCR1_36	Northern Marin	Marin	California	2016-05-01	Ixodes pacificus	Nymph				0	0	0	0	Woodland	Private	Private
WCR1_37	Northern Marin	Marin	California	2016-05-01	Ixodes pacificus	Nymph				0	0	0	0	Woodland	Private	Private
WCR1_38	Northern Marin	Marin	California	2016-05-01	Ixodes pacificus	Nymph				0	0	0	0	Woodland	Private	Private
WCR1_39	Northern Marin	Marin	California	2016-05-01	Ixodes pacificus	Nymph				0	0	0	0	Woodland	Private	Private
WCR1_4	Northern Marin	Marin	California	2016-05-01	Ixodes pacificus	Nymph				0	0	0	0	Woodland	Private	Private
WCR1_40	Northern Marin	Marin	California	2016-05-01	Ixodes pacificus	Nymph				0	0	0	0	Woodland	Private	Private
WCR1_41	Northern Marin	Marin	California	2016-05-01	Ixodes pacificus	Nymph				0	0	0	0	Woodland	Private	Private
WCR1_42	Northern Marin	Marin	California	2016-05-01	Ixodes pacificus	Nymph				0	0	0	0	Woodland	Private	Private
WCR1_43	Northern Marin	Marin	California	2016-05-01	Ixodes pacificus	Nymph				0	0	0	0	Woodland	Private	Private
WCR1_44	Northern Marin	Marin	California	2016-05-01	Ixodes pacificus	Nymph				0	0	0	0	Woodland	Private	Private
WCR1_45	Northern Marin	Marin	California	2016-05-01	Ixodes pacificus	Nymph				0	0	0	0	Woodland	Private	Private
WCR1_46	Northern Marin	Marin	California	2016-05-01	Ixodes pacificus	Nymph				0	0	0	0	Woodland	Private	Private
WCR1_47	Northern Marin	Marin	California	2016-05-01	Ixodes pacificus	Nymph				0	0	0	0	Woodland	Private	Private
WCR1_48	Northern Marin	Marin	California	2016-05-01	Ixodes pacificus	Nymph				0	0	0	0	Woodland	Private	Private
WCR1_49	Northern Marin	Marin	California	2016-05-01	Ixodes pacificus	Nymph				0	0	0	0	Woodland	Private	Private
WCR1_5	Northern Marin	Marin	California	2016-05-01	Ixodes pacificus	Nymph				0	0	0	0	Woodland	Private	Private
WCR1_50	Northern Marin	Marin	California	2016-05-01	Ixodes pacificus	Nymph				0	0	0	0	Woodland	Private	Private
WCR1_51	Northern Marin	Marin	California	2016-05-01	Ixodes pacificus	Nymph				0	0	0	0	Woodland	Private	Private
WCR1_52	Northern Marin	Marin	California	2016-05-01	Ixodes pacificus	Nymph				0	0	0	0	Woodland	Private	Private
WCR1_53	Northern Marin	Marin	California	2016-05-01	Ixodes pacificus	Nymph				0	0	0	0	Woodland	Private	Private
WCR1_54	Northern Marin	Marin	California	2016-05-01	Ixodes pacificus	Nymph				0	0	0	0	Woodland	Private	Private
WCR1_55	Northern Marin	Marin	California	2016-05-01	Ixodes pacificus	Nymph				0	0	0	0	Woodland	Private	Private
WCR1_56	Northern Marin	Marin	California	2016-05-01	Ixodes pacificus	Nymph				0	0	0	0	Woodland	Private	Private
WCR1_57	Northern Marin	Marin	California	2016-05-01	Ixodes pacificus	Nymph				0	0	0	0	Woodland	Private	Private
WCR1_58	Northern Marin	Marin	California	2016-05-01	Ixodes pacificus	Nymph				0	0	0	0	Woodland	Private	Private
WCR1_59	Northern Marin	Marin	California	2016-05-01	Ixodes pacificus	Nymph				0	0	0	0	Woodland	Private	Private
WCR1_6	Northern Marin	Marin	California	2016-05-01	Ixodes pacificus	Nymph				0	0	0	0	Woodland	Private	Private
WCR1_60	Northern Marin	Marin	California	2016-05-01	Ixodes pacificus	Nymph				0	0	0	0	Woodland	Private	Private
WCR1_61	Northern Marin	Marin	California	2016-05-01	Ixodes pacificus	Nymph				0	0	0	0	Woodland	Private	Private
WCR1_62	Northern Marin	Marin	California	2016-05-01	Ixodes pacificus	Nymph				0	0	0	0	Woodland	Private	Private
WCR1_63	Northern Marin	Marin	California	2016-05-01	Ixodes pacificus	Nymph				0	0	0	0	Woodland	Private	Private
WCR1_7	Northern Marin	Marin	California	2016-05-01	Ixodes pacificus	Nymph				0	0	0	0	Woodland	Private	Private
WCR1_8	Northern Marin	Marin	California	2016-05-01	Ixodes pacificus	Nymph				0	0	0	0	Woodland	Private	Private
WCR1_9	Northern Marin	Marin	California	2016-05-01	Ixodes pacificus	Nymph				0	0	0	0	Woodland	Private	Private
OSP.169	Olompali	Marin	California	2016-01-03	Ixodes pacificus	Adult	Female	Anaplasma		0	0	1	0	Woodland	38.1516	-122.581
OSP.38	Olompali	Marin	California	2016-01-03	Ixodes pacificus	Adult	Female	B. burgdorferi	Sequenced	1	0	0	0	Woodland	38.1516	-122.581
OSP.75	Olompali	Marin	California	2016-01-03	Ixodes pacificus	Adult	Male	B. burgdorferi	Sequenced	1	0	0	0	Woodland	38.1516	-122.581
OSP.83	Olompali	Marin	California	2016-01-03	Ixodes pacificus	Adult	Male	B. burgdorferi	Sequenced	1	0	0	0	Woodland	38.1516	-122.581
OSP.43	Olompali	Marin	California	2016-01-03	Ixodes pacificus	Adult	Female	B. burgdorferi	Not sequenced	1	0	0	0	Woodland	38.1516	-122.581
OSP.33	Olompali	Marin	California	2016-01-03	Ixodes pacificus	Adult	Female	B. burgdorferi	Not sequenced	1	0	0	0	Woodland	38.1516	-122.581
OSP.34	Olompali	Marin	California	2016-01-03	Ixodes pacificus	Adult	Female	B. burgdorferi	Not sequenced	1	0	0	0	Woodland	38.1516	-122.581
OSP.35	Olompali	Marin	California	2016-01-03	Ixodes pacificus	Adult	Female	B. burgdorferi	Not sequenced	1	0	0	0	Woodland	38.1516	-122.581
OSP.36	Olompali	Marin	California	2016-01-03	Ixodes pacificus	Adult	Female	B. burgdorferi	Not sequenced	1	0	0	0	Woodland	38.1516	-122.581
OSP.37	Olompali	Marin	California	2016-01-03	Ixodes pacificus	Adult	Female	B. burgdorferi	Not sequenced	1	0	0	0	Woodland	38.1516	-122.581
OSP.39	Olompali	Marin	California	2016-01-03	Ixodes pacificus	Adult	Female	B. burgdorferi	Not sequenced	1	0	0	0	Woodland	38.1516	-122.581
OSP.3	Olompali	Marin	California	2016-01-03	Ixodes pacificus	Adult	Female	B. burgdorferi	Not sequenced	1	0	0	0	Woodland	38.1516	-122.581
OSP.135	Olompali	Marin	California	2016-01-03	Ixodes pacificus	Adult	Male	B. burgdorferi	Not sequenced	1	0	0	0	Woodland	38.1516	-122.581
OSP.45	Olompali	Marin	California	2016-01-03	Ixodes pacificus	Adult	Female	B. burgdorferi	Not sequenced	1	0	0	0	Woodland	38.1516	-122.581
OSP.47	Olompali	Marin	California	2016-01-03	Ixodes pacificus	Adult	Female	B. burgdorferi	Not sequenced	1	0	0	0	Woodland	38.1516	-122.581
OSP.48	Olompali	Marin	California	2016-01-03	Ixodes pacificus	Adult	Female	B. burgdorferi	Not sequenced	1	0	0	0	Woodland	38.1516	-122.581
OSP.49	Olompali	Marin	California	2016-01-03	Ixodes pacificus	Adult	Female	B. burgdorferi	Not sequenced	1	0	0	0	Woodland	38.1516	-122.581
OSP.52	Olompali	Marin	California	2016-01-03	Ixodes pacificus	Adult	Female	B. burgdorferi	Not sequenced	1	0	0	0	Woodland	38.1516	-122.581
OSP.53	Olompali	Marin	California	2016-01-03	Ixodes pacificus	Adult	Female	B. burgdorferi	Not sequenced	1	0	0	0	Woodland	38.1516	-122.581
OSP.55	Olompali	Marin	California	2016-01-03	Ixodes pacificus	Adult	Female	B. burgdorferi	Not sequenced	1	0	0	0	Woodland	38.1516	-122.581
OSP.56	Olompali	Marin	California	2016-01-03	Ixodes pacificus	Adult	Female	B. burgdorferi	Not sequenced	1	0	0	0	Woodland	38.1516	-122.581
OSP.57	Olompali	Marin	California	2016-01-03	Ixodes pacificus	Adult	Female	B. burgdorferi	Not sequenced	1	0	0	0	Woodland	38.1516	-122.581
OSP.58	Olompali	Marin	California	2016-01-03	Ixodes pacificus	Adult	Female	B. burgdorferi	Not sequenced	1	0	0	0	Woodland	38.1516	-122.581
OSP.59	Olompali	Marin	California	2016-01-03	Ixodes pacificus	Adult	Female	B. burgdorferi	Not sequenced	1	0	0	0	Woodland	38.1516	-122.581
OSP.6	Olompali	Marin	California	2016-01-03	Ixodes pacificus	Adult	Female	B. burgdorferi	Not sequenced	1	0	0	0	Woodland	38.1516	-122.581
OSP.60	Olompali	Marin	California	2016-01-03	Ixodes pacificus	Adult	Female	B. burgdorferi	Not sequenced	1	0	0	0	Woodland	38.1516	-122.581
OSP.61	Olompali	Marin	California	2016-01-03	Ixodes pacificus	Adult	Female	B. burgdorferi	Not sequenced	1	0	0	0	Woodland	38.1516	-122.581
OSP.180	Olompali	Marin	California	2016-01-03	Ixodes pacificus	Adult	Female	B. miyamotoi	Sequenced	0	1	0	0	Woodland	38.1516	-122.581
OSP.162	Olompali	Marin	California	2016-01-03	Ixodes pacificus	Adult	Female	B. miyamotoi	Sequenced	0	1	0	0	Woodland	38.1516	-122.581
OSP.153	Olompali	Marin	California	2016-01-03	Ixodes pacificus	Adult	Female	B. miyamotoi	Sequenced	0	1	0	0	Woodland	38.1516	-122.581
OSP.46	Olompali	Marin	California	2016-01-03	Ixodes pacificus	Adult	Female	B. miyamotoi	Sequenced	0	1	0	0	Woodland	38.1516	-122.581
OSP.160	Olompali	Marin	California	2016-01-03	Ixodes pacificus	Adult	Female	B. miyamotoi	Not sequenced	0	1	0	0	Woodland	38.1516	-122.581
OSP.144	Olompali	Marin	California	2016-01-03	Ixodes pacificus	Adult	Female	B. miyamotoi	Not sequenced	0	1	0	0	Woodland	38.1516	-122.581
OSP.145	Olompali	Marin	California	2016-01-03	Ixodes pacificus	Adult	Female	B. miyamotoi	Not sequenced	0	1	0	0	Woodland	38.1516	-122.581
OSP5.15	Olompali	Marin	California	2016-01-03	Ixodes pacificus	Adult	Female	B. miyamotoi	Not sequenced	0	1	0	0	Woodland	38.1516	-122.581
OSP5.30	Olompali	Marin	California	2016-01-03	Ixodes pacificus	Adult	Male	B. miyamotoi	Not sequenced	0	1	0	0	Woodland	38.1516	-122.581
OSP17_A_1	Olompali	Marin	California	2017-05-01	Ixodes pacificus	Adult	Male	B. miyamotoi	Sequenced	0	1			Woodland	38.1516	-122.581
OSP.1	Olompali	Marin	California	2016-01-03	Ixodes pacificus	Adult	Female			0	0	0	0	Woodland	38.1516	-122.581
OSP.10	Olompali	Marin	California	2016-01-03	Ixodes pacificus	Adult	Female			0	0	0	0	Woodland	38.1516	-122.581
OSP.100	Olompali	Marin	California	2016-01-03	Ixodes pacificus	Adult	Male			0	0	0	0	Woodland	38.1516	-122.581
OSP.101	Olompali	Marin	California	2016-01-03	Ixodes pacificus	Adult	Male			0	0	0	0	Woodland	38.1516	-122.581
OSP.102	Olompali	Marin	California	2016-01-03	Ixodes pacificus	Adult	Male			0	0	0	0	Woodland	38.1516	-122.581
OSP.103	Olompali	Marin	California	2016-01-03	Ixodes pacificus	Adult	Male			0	0	0	0	Woodland	38.1516	-122.581
OSP.104	Olompali	Marin	California	2016-01-03	Ixodes pacificus	Adult	Male			0	0	0	0	Woodland	38.1516	-122.581
OSP.105	Olompali	Marin	California	2016-01-03	Ixodes pacificus	Adult	Male			0	0	0	0	Woodland	38.1516	-122.581
OSP.106	Olompali	Marin	California	2016-01-03	Ixodes pacificus	Adult	Male			0	0	0	0	Woodland	38.1516	-122.581
OSP.107	Olompali	Marin	California	2016-01-03	Ixodes pacificus	Adult	Male			0	0	0	0	Woodland	38.1516	-122.581
OSP.108	Olompali	Marin	California	2016-01-03	Ixodes pacificus	Adult	Male			0	0	0	0	Woodland	38.1516	-122.581
OSP.109	Olompali	Marin	California	2016-01-03	Ixodes pacificus	Adult	Male			0	0	0	0	Woodland	38.1516	-122.581
OSP.11	Olompali	Marin	California	2016-01-03	Ixodes pacificus	Adult	Female			0	0	0	0	Woodland	38.1516	-122.581
OSP.110	Olompali	Marin	California	2016-01-03	Ixodes pacificus	Adult	Male			0	0	0	0	Woodland	38.1516	-122.581
OSP.111	Olompali	Marin	California	2016-01-03	Ixodes pacificus	Adult	Male			0	0	0	0	Woodland	38.1516	-122.581
OSP.115	Olompali	Marin	California	2016-01-03	Ixodes pacificus	Adult	Male			0	0	0	0	Woodland	38.1516	-122.581
OSP.12	Olompali	Marin	California	2016-01-03	Ixodes pacificus	Adult	Female			0	0	0	0	Woodland	38.1516	-122.581
OSP.124	Olompali	Marin	California	2016-01-03	Ixodes pacificus	Adult	Male			0	0	0	0	Woodland	38.1516	-122.581
OSP.125	Olompali	Marin	California	2016-01-03	Ixodes pacificus	Adult	Male			0	0	0	0	Woodland	38.1516	-122.581
OSP.126	Olompali	Marin	California	2016-01-03	Ixodes pacificus	Adult	Male			0	0	0	0	Woodland	38.1516	-122.581
OSP.127	Olompali	Marin	California	2016-01-03	Ixodes pacificus	Adult	Male			0	0	0	0	Woodland	38.1516	-122.581
OSP.128	Olompali	Marin	California	2016-01-03	Ixodes pacificus	Adult	Male			0	0	0	0	Woodland	38.1516	-122.581
OSP.129	Olompali	Marin	California	2016-01-03	Ixodes pacificus	Adult	Male			0	0	0	0	Woodland	38.1516	-122.581
OSP.13	Olompali	Marin	California	2016-01-03	Ixodes pacificus	Adult	Female			0	0	0	0	Woodland	38.1516	-122.581
OSP.130	Olompali	Marin	California	2016-01-03	Ixodes pacificus	Adult	Male			0	0	0	0	Woodland	38.1516	-122.581
OSP.131	Olompali	Marin	California	2016-01-03	Ixodes pacificus	Adult	Male			0	0	0	0	Woodland	38.1516	-122.581
OSP.132	Olompali	Marin	California	2016-01-03	Ixodes pacificus	Adult	Male			0	0	0	0	Woodland	38.1516	-122.581
OSP.133	Olompali	Marin	California	2016-01-03	Ixodes pacificus	Adult	Male			0	0	0	0	Woodland	38.1516	-122.581
OSP.134	Olompali	Marin	California	2016-01-03	Ixodes pacificus	Adult	Male			0	0	0	0	Woodland	38.1516	-122.581
OSP.136	Olompali	Marin	California	2016-01-03	Ixodes pacificus	Adult	Male			0	0	0	0	Woodland	38.1516	-122.581
OSP.137	Olompali	Marin	California	2016-01-03	Ixodes pacificus	Adult	Female			0	0	0	0	Woodland	38.1516	-122.581
OSP.138	Olompali	Marin	California	2016-01-03	Ixodes pacificus	Adult	Female			0	0	0	0	Woodland	38.1516	-122.581
OSP.139	Olompali	Marin	California	2016-01-03	Ixodes pacificus	Adult	Female			0	0	0	0	Woodland	38.1516	-122.581
OSP.14	Olompali	Marin	California	2016-01-03	Ixodes pacificus	Adult	Female			0	0	0	0	Woodland	38.1516	-122.581
OSP.140	Olompali	Marin	California	2016-01-03	Ixodes pacificus	Adult	Female			0	0	0	0	Woodland	38.1516	-122.581
OSP.141	Olompali	Marin	California	2016-01-03	Ixodes pacificus	Adult	Female			0	0	0	0	Woodland	38.1516	-122.581
OSP.142	Olompali	Marin	California	2016-01-03	Ixodes pacificus	Adult	Female			0	0	0	0	Woodland	38.1516	-122.581
OSP.143	Olompali	Marin	California	2016-01-03	Ixodes pacificus	Adult	Female			0	0	0	0	Woodland	38.1516	-122.581
OSP.146	Olompali	Marin	California	2016-01-03	Ixodes pacificus	Adult	Female			0	0	0	0	Woodland	38.1516	-122.581
OSP.147	Olompali	Marin	California	2016-01-03	Ixodes pacificus	Adult	Female			0	0	0	0	Woodland	38.1516	-122.581
OSP.148	Olompali	Marin	California	2016-01-03	Ixodes pacificus	Adult	Female			0	0	0	0	Woodland	38.1516	-122.581
OSP.149	Olompali	Marin	California	2016-01-03	Ixodes pacificus	Adult	Female			0	0	0	0	Woodland	38.1516	-122.581
OSP.15	Olompali	Marin	California	2016-01-03	Ixodes pacificus	Adult	Female			0	0	0	0	Woodland	38.1516	-122.581
OSP.150	Olompali	Marin	California	2016-01-03	Ixodes pacificus	Adult	Female			0	0	0	0	Woodland	38.1516	-122.581
OSP.151	Olompali	Marin	California	2016-01-03	Ixodes pacificus	Adult	Female			0	0	0	0	Woodland	38.1516	-122.581
OSP.152	Olompali	Marin	California	2016-01-03	Ixodes pacificus	Adult	Female			0	0	0	0	Woodland	38.1516	-122.581
OSP.154	Olompali	Marin	California	2016-01-03	Ixodes pacificus	Adult	Female			0	0	0	0	Woodland	38.1516	-122.581
OSP.155	Olompali	Marin	California	2016-01-03	Ixodes pacificus	Adult	Female			0	0	0	0	Woodland	38.1516	-122.581
OSP.156	Olompali	Marin	California	2016-01-03	Ixodes pacificus	Adult	Female			0	0	0	0	Woodland	38.1516	-122.581
OSP.157	Olompali	Marin	California	2016-01-03	Ixodes pacificus	Adult	Female			0	0	0	0	Woodland	38.1516	-122.581
OSP.158	Olompali	Marin	California	2016-01-03	Ixodes pacificus	Adult	Female			0	0	0	0	Woodland	38.1516	-122.581
OSP.159	Olompali	Marin	California	2016-01-03	Ixodes pacificus	Adult	Female			0	0	0	0	Woodland	38.1516	-122.581
OSP.16	Olompali	Marin	California	2016-01-03	Ixodes pacificus	Adult	Female			0	0	0	0	Woodland	38.1516	-122.581
OSP.161	Olompali	Marin	California	2016-01-03	Ixodes pacificus	Adult	Female			0	0	0	0	Woodland	38.1516	-122.581
OSP.163	Olompali	Marin	California	2016-01-03	Ixodes pacificus	Adult	Female			0	0	0	0	Woodland	38.1516	-122.581
OSP.164	Olompali	Marin	California	2016-01-03	Ixodes pacificus	Adult	Female			0	0	0	0	Woodland	38.1516	-122.581
OSP.165	Olompali	Marin	California	2016-01-03	Ixodes pacificus	Adult	Female			0	0	0	0	Woodland	38.1516	-122.581
OSP.166	Olompali	Marin	California	2016-01-03	Ixodes pacificus	Adult	Female			0	0	0	0	Woodland	38.1516	-122.581
OSP.167	Olompali	Marin	California	2016-01-03	Ixodes pacificus	Adult	Female			0	0	0	0	Woodland	38.1516	-122.581
OSP.168	Olompali	Marin	California	2016-01-03	Ixodes pacificus	Adult	Female			0	0	0	0	Woodland	38.1516	-122.581
OSP.17	Olompali	Marin	California	2016-01-03	Ixodes pacificus	Adult	Female			0	0	0	0	Woodland	38.1516	-122.581
OSP.170	Olompali	Marin	California	2016-01-03	Ixodes pacificus	Adult	Female			0	0	0	0	Woodland	38.1516	-122.581
OSP.171	Olompali	Marin	California	2016-01-03	Ixodes pacificus	Adult	Female			0	0	0	0	Woodland	38.1516	-122.581
OSP.172	Olompali	Marin	California	2016-01-03	Ixodes pacificus	Adult	Female			0	0	0	0	Woodland	38.1516	-122.581
OSP.173	Olompali	Marin	California	2016-01-03	Ixodes pacificus	Adult	Female			0	0	0	0	Woodland	38.1516	-122.581
OSP.174	Olompali	Marin	California	2016-01-03	Ixodes pacificus	Adult	Female			0	0	0	0	Woodland	38.1516	-122.581
OSP.175	Olompali	Marin	California	2016-01-03	Ixodes pacificus	Adult	Female			0	0	0	0	Woodland	38.1516	-122.581
OSP.176	Olompali	Marin	California	2016-01-03	Ixodes pacificus	Adult	Female			0	0	0	0	Woodland	38.1516	-122.581
OSP.177	Olompali	Marin	California	2016-01-03	Ixodes pacificus	Adult	Female			0	0	0	0	Woodland	38.1516	-122.581
OSP.178	Olompali	Marin	California	2016-01-03	Ixodes pacificus	Adult	Female			0	0	0	0	Woodland	38.1516	-122.581
OSP.179	Olompali	Marin	California	2016-01-03	Ixodes pacificus	Adult	Female			0	0	0	0	Woodland	38.1516	-122.581
OSP.18	Olompali	Marin	California	2016-01-03	Ixodes pacificus	Adult	Female			0	0	0	0	Woodland	38.1516	-122.581
OSP.181	Olompali	Marin	California	2016-01-03	Ixodes pacificus	Adult	Female			0	0	0	0	Woodland	38.1516	-122.581
OSP.182	Olompali	Marin	California	2016-01-03	Ixodes pacificus	Adult	Female			0	0	0	0	Woodland	38.1516	-122.581
OSP.183	Olompali	Marin	California	2016-01-03	Ixodes pacificus	Adult	Female			0	0	0	0	Woodland	38.1516	-122.581
OSP.184	Olompali	Marin	California	2016-01-03	Ixodes pacificus	Adult	Female			0	0	0	0	Woodland	38.1516	-122.581
OSP.185	Olompali	Marin	California	2016-01-03	Ixodes pacificus	Adult	Female			0	0	0	0	Woodland	38.1516	-122.581
OSP.186	Olompali	Marin	California	2016-01-03	Ixodes pacificus	Adult	Female			0	0	0	0	Woodland	38.1516	-122.581
OSP.187	Olompali	Marin	California	2016-01-03	Ixodes pacificus	Adult	Female			0	0	0	0	Woodland	38.1516	-122.581
OSP.188	Olompali	Marin	California	2016-01-03	Ixodes pacificus	Adult	Female			0	0	0	0	Woodland	38.1516	-122.581
OSP.189	Olompali	Marin	California	2016-01-03	Ixodes pacificus	Adult	Female			0	0	0	0	Woodland	38.1516	-122.581
OSP.19	Olompali	Marin	California	2016-01-03	Ixodes pacificus	Adult	Female			0	0	0	0	Woodland	38.1516	-122.581
OSP.190	Olompali	Marin	California	2016-01-03	Ixodes pacificus	Adult	Female			0	0	0	0	Woodland	38.1516	-122.581
OSP.191	Olompali	Marin	California	2016-01-03	Ixodes pacificus	Adult	Female			0	0	0	0	Woodland	38.1516	-122.581
OSP.192	Olompali	Marin	California	2016-01-03	Ixodes pacificus	Adult	Female			0	0	0	0	Woodland	38.1516	-122.581
OSP.193	Olompali	Marin	California	2016-01-03	Ixodes pacificus	Adult	Female			0	0	0	0	Woodland	38.1516	-122.581
OSP.194	Olompali	Marin	California	2016-01-03	Ixodes pacificus	Adult	Female			0	0	0	0	Woodland	38.1516	-122.581
OSP.195	Olompali	Marin	California	2016-01-03	Ixodes pacificus	Adult	Female			0	0	0	0	Woodland	38.1516	-122.581
OSP.196	Olompali	Marin	California	2016-01-03	Ixodes pacificus	Adult	Female			0	0	0	0	Woodland	38.1516	-122.581
OSP.197	Olompali	Marin	California	2016-01-03	Ixodes pacificus	Adult	Female			0	0	0	0	Woodland	38.1516	-122.581
OSP.198	Olompali	Marin	California	2016-01-03	Ixodes pacificus	Adult	Female			0	0	0	0	Woodland	38.1516	-122.581
OSP.199	Olompali	Marin	California	2016-01-03	Ixodes pacificus	Adult	Female			0	0	0	0	Woodland	38.1516	-122.581
OSP.2	Olompali	Marin	California	2016-01-03	Ixodes pacificus	Adult	Female			0	0	0	0	Woodland	38.1516	-122.581
OSP.20	Olompali	Marin	California	2016-01-03	Ixodes pacificus	Adult	Female			0	0	0	0	Woodland	38.1516	-122.581
OSP.200	Olompali	Marin	California	2016-01-03	Ixodes pacificus	Adult	Female			0	0	0	0	Woodland	38.1516	-122.581
OSP.201	Olompali	Marin	California	2016-01-03	Ixodes pacificus	Adult	Female			0	0	0	0	Woodland	38.1516	-122.581
OSP.202	Olompali	Marin	California	2016-01-03	Ixodes pacificus	Adult	Female			0	0	0	0	Woodland	38.1516	-122.581
OSP.203	Olompali	Marin	California	2016-01-03	Ixodes pacificus	Adult	Female			0	0	0	0	Woodland	38.1516	-122.581
OSP.204	Olompali	Marin	California	2016-01-03	Ixodes pacificus	Adult	Female			0	0	0	0	Woodland	38.1516	-122.581
OSP.206	Olompali	Marin	California	2016-01-03	Ixodes pacificus	Adult	Male			0	0	0	0	Woodland	38.1516	-122.581
OSP.207	Olompali	Marin	California	2016-01-03	Ixodes pacificus	Adult	Male			0	0	0	0	Woodland	38.1516	-122.581
OSP.208	Olompali	Marin	California	2016-01-03	Ixodes pacificus	Adult	Male			0	0	0	0	Woodland	38.1516	-122.581
OSP.209	Olompali	Marin	California	2016-01-03	Ixodes pacificus	Adult	Male			0	0	0	0	Woodland	38.1516	-122.581
OSP.21	Olompali	Marin	California	2016-01-03	Ixodes pacificus	Adult	Female			0	0	0	0	Woodland	38.1516	-122.581
OSP.210	Olompali	Marin	California	2016-01-03	Ixodes pacificus	Adult	Male			0	0	0	0	Woodland	38.1516	-122.581
OSP.211	Olompali	Marin	California	2016-01-03	Ixodes pacificus	Adult	Male			0	0	0	0	Woodland	38.1516	-122.581
OSP.212	Olompali	Marin	California	2016-01-03	Ixodes pacificus	Adult	Male			0	0	0	0	Woodland	38.1516	-122.581
OSP.213	Olompali	Marin	California	2016-01-03	Ixodes pacificus	Adult	Male			0	0	0	0	Woodland	38.1516	-122.581
OSP.214	Olompali	Marin	California	2016-01-03	Ixodes pacificus	Adult	Male			0	0	0	0	Woodland	38.1516	-122.581
OSP.215	Olompali	Marin	California	2016-01-03	Ixodes pacificus	Adult	Male			0	0	0	0	Woodland	38.1516	-122.581
OSP.216	Olompali	Marin	California	2016-01-03	Ixodes pacificus	Adult	Male			0	0	0	0	Woodland	38.1516	-122.581
OSP.217	Olompali	Marin	California	2016-01-03	Ixodes pacificus	Adult	Male			0	0	0	0	Woodland	38.1516	-122.581
OSP.218	Olompali	Marin	California	2016-01-03	Ixodes pacificus	Adult	Male			0	0	0	0	Woodland	38.1516	-122.581
OSP.219	Olompali	Marin	California	2016-01-03	Ixodes pacificus	Adult	Male			0	0	0	0	Woodland	38.1516	-122.581
OSP.22	Olompali	Marin	California	2016-01-03	Ixodes pacificus	Adult	Female			0	0	0	0	Woodland	38.1516	-122.581
OSP.220	Olompali	Marin	California	2016-01-03	Ixodes pacificus	Adult	Male			0	0	0	0	Woodland	38.1516	-122.581
OSP.221	Olompali	Marin	California	2016-01-03	Ixodes pacificus	Adult	Male			0	0	0	0	Woodland	38.1516	-122.581
OSP.222	Olompali	Marin	California	2016-01-03	Ixodes pacificus	Adult	Male			0	0	0	0	Woodland	38.1516	-122.581
OSP.223	Olompali	Marin	California	2016-01-03	Ixodes pacificus	Adult	Male			0	0	0	0	Woodland	38.1516	-122.581
OSP.224	Olompali	Marin	California	2016-01-03	Ixodes pacificus	Adult	Male			0	0	0	0	Woodland	38.1516	-122.581
OSP.225	Olompali	Marin	California	2016-01-03	Ixodes pacificus	Adult	Male			0	0	0	0	Woodland	38.1516	-122.581
OSP.226	Olompali	Marin	California	2016-01-03	Ixodes pacificus	Adult	Male			0	0	0	0	Woodland	38.1516	-122.581
OSP.228	Olompali	Marin	California	2016-01-03	Ixodes pacificus	Adult	Male			0	0	0	0	Woodland	38.1516	-122.581
OSP.229	Olompali	Marin	California	2016-01-03	Ixodes pacificus	Adult	Male			0	0	0	0	Woodland	38.1516	-122.581
OSP.23	Olompali	Marin	California	2016-01-03	Ixodes pacificus	Adult	Female			0	0	0	0	Woodland	38.1516	-122.581
OSP.230	Olompali	Marin	California	2016-01-03	Ixodes pacificus	Adult	Male			0	0	0	0	Woodland	38.1516	-122.581
OSP.231	Olompali	Marin	California	2016-01-03	Ixodes pacificus	Adult	Male			0	0	0	0	Woodland	38.1516	-122.581
OSP.232	Olompali	Marin	California	2016-01-03	Ixodes pacificus	Adult	Male			0	0	0	0	Woodland	38.1516	-122.581
OSP.233	Olompali	Marin	California	2016-01-03	Ixodes pacificus	Adult	Male			0	0	0	0	Woodland	38.1516	-122.581
OSP.234	Olompali	Marin	California	2016-01-03	Ixodes pacificus	Adult	Male			0	0	0	0	Woodland	38.1516	-122.581
OSP.235	Olompali	Marin	California	2016-01-03	Ixodes pacificus	Adult	Male			0	0	0	0	Woodland	38.1516	-122.581
OSP.236	Olompali	Marin	California	2016-01-03	Ixodes pacificus	Adult	Male			0	0	0	0	Woodland	38.1516	-122.581
OSP.237	Olompali	Marin	California	2016-01-03	Ixodes pacificus	Adult	Male			0	0	0	0	Woodland	38.1516	-122.581
OSP.238	Olompali	Marin	California	2016-01-03	Ixodes pacificus	Adult	Male			0	0	0	0	Woodland	38.1516	-122.581
OSP.239	Olompali	Marin	California	2016-01-03	Ixodes pacificus	Adult	Male			0	0	0	0	Woodland	38.1516	-122.581
OSP.24	Olompali	Marin	California	2016-01-03	Ixodes pacificus	Adult	Female			0	0	0	0	Woodland	38.1516	-122.581
OSP.240	Olompali	Marin	California	2016-01-03	Ixodes pacificus	Adult	Male			0	0	0	0	Woodland	38.1516	-122.581
OSP.241	Olompali	Marin	California	2016-01-03	Ixodes pacificus	Adult	Male			0	0	0	0	Woodland	38.1516	-122.581
OSP.242	Olompali	Marin	California	2016-01-03	Ixodes pacificus	Adult	Male			0	0	0	0	Woodland	38.1516	-122.581
OSP.243	Olompali	Marin	California	2016-01-03	Ixodes pacificus	Adult	Male			0	0	0	0	Woodland	38.1516	-122.581
OSP.244	Olompali	Marin	California	2016-01-03	Ixodes pacificus	Adult	Male			0	0	0	0	Woodland	38.1516	-122.581
OSP.245	Olompali	Marin	California	2016-01-03	Ixodes pacificus	Adult	Male			0	0	0	0	Woodland	38.1516	-122.581
OSP.246	Olompali	Marin	California	2016-01-03	Ixodes pacificus	Adult	Male			0	0	0	0	Woodland	38.1516	-122.581
OSP.247	Olompali	Marin	California	2016-01-03	Ixodes pacificus	Adult	Male			0	0	0	0	Woodland	38.1516	-122.581
OSP.248	Olompali	Marin	California	2016-01-03	Ixodes pacificus	Adult	Male			0	0	0	0	Woodland	38.1516	-122.581
OSP.249	Olompali	Marin	California	2016-01-03	Ixodes pacificus	Adult	Male			0	0	0	0	Woodland	38.1516	-122.581
OSP.25	Olompali	Marin	California	2016-01-03	Ixodes pacificus	Adult	Female			0	0	0	0	Woodland	38.1516	-122.581
OSP.250	Olompali	Marin	California	2016-01-03	Ixodes pacificus	Adult	Male			0	0	0	0	Woodland	38.1516	-122.581
OSP.251	Olompali	Marin	California	2016-01-03	Ixodes pacificus	Adult	Male			0	0	0	0	Woodland	38.1516	-122.581
OSP.252	Olompali	Marin	California	2016-01-03	Ixodes pacificus	Adult	Male			0	0	0	0	Woodland	38.1516	-122.581
OSP.253	Olompali	Marin	California	2016-01-03	Ixodes pacificus	Adult	Male			0	0	0	0	Woodland	38.1516	-122.581
OSP.254	Olompali	Marin	California	2016-01-03	Ixodes pacificus	Adult	Male			0	0	0	0	Woodland	38.1516	-122.581
OSP.255	Olompali	Marin	California	2016-01-03	Ixodes pacificus	Adult	Male			0	0	0	0	Woodland	38.1516	-122.581
OSP.256	Olompali	Marin	California	2016-01-03	Ixodes pacificus	Adult	Male			0	0	0	0	Woodland	38.1516	-122.581
OSP.257	Olompali	Marin	California	2016-01-03	Ixodes pacificus	Adult	Male			0	0	0	0	Woodland	38.1516	-122.581
OSP.26	Olompali	Marin	California	2016-01-03	Ixodes pacificus	Adult	Female			0	0	0	0	Woodland	38.1516	-122.581
OSP.27	Olompali	Marin	California	2016-01-03	Ixodes pacificus	Adult	Female			0	0	0	0	Woodland	38.1516	-122.581
OSP.28	Olompali	Marin	California	2016-01-03	Ixodes pacificus	Adult	Female			0	0	0	0	Woodland	38.1516	-122.581
OSP.29	Olompali	Marin	California	2016-01-03	Ixodes pacificus	Adult	Female			0	0	0	0	Woodland	38.1516	-122.581
[truncated: 1,029 more rows]
